# Supplementary material for: Poly[[bis­[3-(1H-tetra­zol-1-yl)propanoic acid-κN 4]cadmium]-di-μ-thio­cyanato-κ2 N:S;κ2 S:N]
Source: Acta Crystallogr Sect E Struct Rep Online. 2012 Apr 13;68(Pt 5):m593–4. doi: 10.1107/S1600536812014730 (PMC3344336; doi:10.1107/S1600536812014730)
Supplement: Supplementary file 1 [file e-68-0m593-sup1.cif]

##############################################################################
#                                                                            #
# This CIF contains the data in a paper accepted for publication in          #
# Acta Crystallographica Section E. It conforms to the requirements of       #
# Notes for Authors for Acta Crystallographica Section E, and has been       #
# peer reviewed under the auspices of the IUCr Commission on Journals.       #
#                                                                            #
# Full details of the Crystallographic Information File format               #
# are given in the paper "The Crystallographic Information File (CIF):       #
# a New Standard Archive File for Crystallography" by S. R. Hall, F. H.      #
# Allen and I. D. Brown [Acta Cryst. (1991), A47, 655-685].                  #
#                                                                            #
# The current version of the core CIF dictionary is obtainable from          #
# ftp://ftp.iucr.org/pub/cif_core.dic.                                       #
#                                                                            #
# Software is freely available for graphical display of the structure(s)     #
# in this CIF. For information consult the CIF software page                 #
# http://www.iucr.org/resources/cif/software.                                #
#                                                                            #
# This file may be used for bona fide research purposes within the           #
# scientific community so long as proper attribution is given to the journal # 
# article from which it was obtained.                                        #
#                                                                            #
##############################################################################
data_I
_audit_creation_method     SHELXL-97
_chemical_name_systematic
;
Poly[[bis[3-(1<i>H</i>-tetrazol-1-yl)propanoic acid-\k<i>N</i>^4^]cadmium]-
di-\m-thiocyanato-\k^2^<i>N</i>:<i>S</i>;\k^2^<i>S</i>:<i>N</i>]
;
_chemical_name_common     ?
_chemical_formula_moiety     'C10 H12 Cd N10 O4 S2'
_chemical_formula_sum     'C10 H12 Cd N10 O4 S2'
_chemical_formula_iupac     '[Cd (N C S)2 (C4 H6 N4 O2)2]'
_chemical_formula_weight     512.81
_chemical_melting_point     ?
_symmetry_cell_setting     monoclinic
_symmetry_space_group_name_H-M     'P 21/c'
_symmetry_space_group_name_Hall     '-P 2ybc'
loop_
    _symmetry_equiv_pos_as_xyz
    'x, y, z'
    '-x, y+1/2, -z+1/2'
    '-x, -y, -z'
    'x, -y-1/2, z-1/2'
_cell_length_a     12.7402(19)
_cell_length_b     6.9555(11)
_cell_length_c     10.7549(16)
_cell_angle_alpha     90.00
_cell_angle_beta     106.8090(10)
_cell_angle_gamma     90.00
_cell_volume     912.3(2)
_cell_formula_units_Z     2
_cell_measurement_reflns_used     4116
_cell_measurement_theta_min     3.34
_cell_measurement_theta_max     28.28
_cell_measurement_temperature     296(2)
_exptl_crystal_description     block
_exptl_crystal_colour     blue
_exptl_crystal_size_max     0.23
_exptl_crystal_size_mid     0.22
_exptl_crystal_size_min     0.20
_exptl_crystal_density_diffrn     1.863
_exptl_crystal_density_meas     ?
_exptl_crystal_density_method     'not measured'
_exptl_crystal_F_000     508
_exptl_absorpt_coefficient_mu     1.467
_exptl_absorpt_correction_type     multi-scan
_exptl_absorpt_process_details     '(SADABS; Bruker, 2001)'
_exptl_absorpt_correction_T_min     0.729
_exptl_absorpt_correction_T_max     0.758
_exptl_special_details     ?
_diffrn_ambient_temperature     296(2)
_diffrn_radiation_type     MoK\a
_diffrn_radiation_wavelength     0.71073
_diffrn_radiation_source     'fine-focus sealed tube'
_diffrn_radiation_monochromator     graphite
_diffrn_measurement_device_type     'Bruker APEXII CCD'
_diffrn_measurement_method     '\f and \w scans'
_diffrn_detector_area_resol_mean     ?
_diffrn_reflns_number     5775
_diffrn_reflns_av_R_equivalents     0.0208
_diffrn_reflns_av_sigmaI/netI     0.0202
_diffrn_reflns_theta_min     3.34
_diffrn_reflns_theta_max     25.50
_diffrn_reflns_theta_full     25.50
_diffrn_measured_fraction_theta_max     0.998
_diffrn_measured_fraction_theta_full     0.998
_diffrn_reflns_limit_h_min     -15
_diffrn_reflns_limit_h_max     15
_diffrn_reflns_limit_k_min     -8
_diffrn_reflns_limit_k_max     8
_diffrn_reflns_limit_l_min     -13
_diffrn_reflns_limit_l_max     13
_refine_special_details
;
Refinement of <i>F</i>^2^ against ALL reflections. The weighted <i>R</i>-factor
<i>wR</i> and goodness of fit <i>S</i> are based on <i>F</i>^2^, conventional
<i>R</i>-factors <i>R</i> are based on <i>F</i>, with <i>F</i> set to zero for
negative <i>F</i>^2^. The threshold expression of <i>F</i>^2^ >
\s(<i>F</i>^2^) is used only for calculating <i>R</i>-factors(gt) <i>etc</i>.
and is not relevant to the choice of reflections for refinement.
<i>R</i>-factors based on <i>F</i>^2^ are statistically about twice as large
as those based on <i>F</i>, and <i>R</i>- factors based on ALL data will be
even larger.
;
_reflns_number_total     1695
_reflns_number_gt     1505
_reflns_threshold_expression     I>2sigma(I)
_refine_ls_structure_factor_coef     Fsqd
_refine_ls_matrix_type     full
_refine_ls_R_factor_all     0.0253
_refine_ls_R_factor_gt     0.0209
_refine_ls_wR_factor_gt     0.0497
_refine_ls_wR_factor_ref     0.0519
_refine_ls_goodness_of_fit_ref     1.069
_refine_ls_restrained_S_all     1.069
_refine_ls_number_reflns     1695
_refine_ls_number_parameters     128
_refine_ls_number_restraints     0
_refine_ls_hydrogen_treatment     mixed
_refine_ls_weighting_scheme     calc
_refine_ls_weighting_details
         'calc w=1/[\s^2^(Fo^2^)+(0.0245P)^2^+0.4800P] where P=(Fo^2^+2Fc^2^)/3'
_atom_sites_solution_hydrogens     geom
_atom_sites_solution_primary     direct
_atom_sites_solution_secondary     difmap
_refine_ls_shift/su_max     0.000
_refine_ls_shift/su_mean     0.000
_refine_diff_density_max     0.590
_refine_diff_density_min     -0.512
_refine_ls_extinction_method     none
_refine_ls_extinction_coef     ?
loop_
    _atom_type_symbol
    _atom_type_description
    _atom_type_scat_dispersion_real
    _atom_type_scat_dispersion_imag
    _atom_type_scat_source
    'C' 'C' 0.0033 0.0016
                         'International Tables Vol C Tables 4.2.6.8 and 6.1.1.4'
    'H' 'H' 0.0000 0.0000
                         'International Tables Vol C Tables 4.2.6.8 and 6.1.1.4'
    'N' 'N' 0.0061 0.0033
                         'International Tables Vol C Tables 4.2.6.8 and 6.1.1.4'
    'O' 'O' 0.0106 0.0060
                         'International Tables Vol C Tables 4.2.6.8 and 6.1.1.4'
    'Cd' 'Cd' -0.8075 1.2024
                         'International Tables Vol C Tables 4.2.6.8 and 6.1.1.4'
    'S' 'S' 0.1246 0.1234
                         'International Tables Vol C Tables 4.2.6.8 and 6.1.1.4'
_computing_data_collection     'APEX2 (Bruker, 2007)'
_computing_cell_refinement     'SAINT (Bruker, 2007)'
_computing_data_reduction     'SAINT (Bruker, 2007)'
_computing_structure_solution     'SHELXTL (Sheldrick, 2008)'
_computing_structure_refinement     'SHELXTL (Sheldrick, 2008)'
_computing_molecular_graphics     'SHELXTL (Sheldrick, 2008)'
_computing_publication_material     'SHELXTL (Sheldrick, 2008)'
loop_
    _atom_site_type_symbol
    _atom_site_label
    _atom_site_fract_x
    _atom_site_fract_y
    _atom_site_fract_z
    _atom_site_U_iso_or_equiv
    _atom_site_adp_type
    _atom_site_calc_flag
    _atom_site_refinement_flags
    _atom_site_occupancy
    _atom_site_symmetry_multiplicity
    _atom_site_disorder_assembly
    _atom_site_disorder_group
    C C1 0.30765(19) 0.2887(4) 0.3041(2) 0.0348(5) Uani d . 1 1 . .
    H H1 0.3447 0.2929 0.2412 0.042 Uiso calc R 1 1 . .
    C C2 0.1466(2) 0.4991(3) 0.1939(2) 0.0370(6) Uani d . 1 1 . .
    H H2A 0.0708 0.4582 0.1737 0.044 Uiso calc R 1 1 . .
    H H2B 0.1698 0.4853 0.1160 0.044 Uiso calc R 1 1 . .
    C C3 0.1555(2) 0.7069(3) 0.2350(2) 0.0342(5) Uani d . 1 1 . .
    H H3A 0.1298 0.7213 0.3110 0.041 Uiso calc R 1 1 . .
    H H3B 0.2318 0.7463 0.2584 0.041 Uiso calc R 1 1 . .
    C C4 0.08935(19) 0.8341(3) 0.1283(2) 0.0314(5) Uani d . 1 1 . .
    C C5 0.42494(19) -0.3428(4) 0.6880(2) 0.0337(5) Uani d . 1 1 . .
    Cd Cd1 0.5000 0.0000 0.5000 0.02720(9) Uani d S 1 2 . .
    N N1 0.33986(16) 0.1944(3) 0.41393(17) 0.0345(5) Uani d . 1 1 . .
    N N2 0.26241(18) 0.2267(3) 0.4749(2) 0.0426(5) Uani d . 1 1 . .
    N N3 0.18639(17) 0.3363(3) 0.4049(2) 0.0419(5) Uani d . 1 1 . .
    N N4 0.21474(15) 0.3766(3) 0.29673(17) 0.0289(4) Uani d . 1 1 . .
    N N5 0.46640(18) -0.3889(3) 0.79258(19) 0.0447(6) Uani d . 1 1 . .
    O O1 0.04537(15) 0.7745(3) 0.01892(15) 0.0402(4) Uani d . 1 1 . .
    O O2 0.08335(18) 1.0111(3) 0.16420(19) 0.0493(5) Uani d . 1 1 . .
    S S1 0.36445(7) -0.27644(12) 0.53866(6) 0.0594(2) Uani d . 1 1 . .
    H H1O 0.042(3) 1.083(6) 0.093(4) 0.080(11) Uiso d . 1 1 . .
loop_
    _atom_site_aniso_label
    _atom_site_aniso_U_11
    _atom_site_aniso_U_22
    _atom_site_aniso_U_33
    _atom_site_aniso_U_12
    _atom_site_aniso_U_13
    _atom_site_aniso_U_23
    C1 0.0356(13) 0.0419(15) 0.0290(11) 0.0104(11) 0.0129(10) 0.0079(10)
    C2 0.0396(13) 0.0343(14) 0.0302(12) 0.0123(11) -0.0007(10) 0.0047(10)
    C3 0.0360(13) 0.0327(14) 0.0299(11) 0.0036(11) 0.0032(10) 0.0038(10)
    C4 0.0322(12) 0.0298(14) 0.0303(11) 0.0015(10) 0.0061(10) 0.0033(10)
    C5 0.0348(12) 0.0343(14) 0.0324(13) -0.0070(11) 0.0101(10) 0.0043(10)
    Cd1 0.03311(14) 0.02849(15) 0.01786(12) 0.00767(10) 0.00396(9) 0.00081(9)
    N1 0.0377(11) 0.0369(12) 0.0300(9) 0.0113(9) 0.0113(8) 0.0079(9)
    N2 0.0506(13) 0.0425(13) 0.0407(11) 0.0153(11) 0.0227(10) 0.0164(10)
    N3 0.0435(12) 0.0452(14) 0.0424(12) 0.0132(10) 0.0209(10) 0.0129(10)
    N4 0.0304(10) 0.0281(11) 0.0271(9) 0.0063(8) 0.0064(8) 0.0041(8)
    N5 0.0533(13) 0.0522(15) 0.0279(11) -0.0044(11) 0.0105(10) 0.0109(10)
    O1 0.0462(10) 0.0340(10) 0.0322(8) 0.0089(8) -0.0018(7) 0.0016(7)
    O2 0.0655(13) 0.0303(11) 0.0379(10) 0.0106(9) -0.0076(9) -0.0006(8)
    S1 0.0620(5) 0.0644(5) 0.0352(3) -0.0248(4) -0.0121(3) 0.0207(3)
_geom_special_details
;
All e.s.d.'s (except the e.s.d. in the dihedral angle between two l.s. planes)
are estimated using the full covariance matrix. The cell e.s.d.'s are taken
into account individually in the estimation of e.s.d.'s in distances, angles
and torsion angles; correlations between e.s.d.'s in cell parameters are only
used when they are defined by crystal symmetry. An approximate (isotropic)
treatment of cell e.s.d.'s is used for estimating e.s.d.'s involving l.s.
planes.
;
loop_
    _geom_bond_atom_site_label_1
    _geom_bond_atom_site_label_2
    _geom_bond_site_symmetry_2
    _geom_bond_distance
    _geom_bond_publ_flag
    C1 N1 . 1.310(3) ?
    C1 N4 . 1.314(3) ?
    C1 H1 . 0.9300 ?
    C2 N4 . 1.466(3) ?
    C2 C3 . 1.506(3) ?
    C2 H2A . 0.9700 ?
    C2 H2B . 0.9700 ?
    C3 C4 . 1.500(3) ?
    C3 H3A . 0.9700 ?
    C3 H3B . 0.9700 ?
    C4 O1 . 1.220(3) ?
    C4 O2 . 1.299(3) ?
    C5 N5 . 1.142(3) ?
    C5 S1 . 1.634(2) ?
    Cd1 N5 4 2.281(2) ?
    Cd1 N5 2_656 2.281(2) ?
    Cd1 N1 3_656 2.3989(19) ?
    Cd1 N1 . 2.3990(19) ?
    Cd1 S1 3_656 2.6958(8) ?
    Cd1 S1 . 2.6958(8) ?
    N1 N2 . 1.352(3) ?
    N2 N3 . 1.290(3) ?
    N3 N4 . 1.343(3) ?
    N5 Cd1 2_646 2.281(2) ?
    O2 H1O . 0.94(4) ?
loop_
    _geom_angle_atom_site_label_1
    _geom_angle_atom_site_label_2
    _geom_angle_atom_site_label_3
    _geom_angle_site_symmetry_1
    _geom_angle_site_symmetry_3
    _geom_angle
    _geom_angle_publ_flag
    N1 C1 N4 . . 109.2(2) ?
    N1 C1 H1 . . 125.4 ?
    N4 C1 H1 . . 125.4 ?
    N4 C2 C3 . . 111.01(19) ?
    N4 C2 H2A . . 109.4 ?
    C3 C2 H2A . . 109.4 ?
    N4 C2 H2B . . 109.4 ?
    C3 C2 H2B . . 109.4 ?
    H2A C2 H2B . . 108.0 ?
    C4 C3 C2 . . 111.32(19) ?
    C4 C3 H3A . . 109.4 ?
    C2 C3 H3A . . 109.4 ?
    C4 C3 H3B . . 109.4 ?
    C2 C3 H3B . . 109.4 ?
    H3A C3 H3B . . 108.0 ?
    O1 C4 O2 . . 123.9(2) ?
    O1 C4 C3 . . 122.5(2) ?
    O2 C4 C3 . . 113.6(2) ?
    N5 C5 S1 . . 179.4(2) ?
    N5 Cd1 N5 4 2_656 180.0 ?
    N5 Cd1 N1 4 3_656 94.85(7) ?
    N5 Cd1 N1 2_656 3_656 85.15(7) ?
    N5 Cd1 N1 4 . 85.15(7) ?
    N5 Cd1 N1 2_656 . 94.85(7) ?
    N1 Cd1 N1 3_656 . 180.0 ?
    N5 Cd1 S1 4 3_656 92.19(6) ?
    N5 Cd1 S1 2_656 3_656 87.81(6) ?
    N1 Cd1 S1 3_656 3_656 87.15(5) ?
    N1 Cd1 S1 . 3_656 92.85(5) ?
    N5 Cd1 S1 4 . 87.81(6) ?
    N5 Cd1 S1 2_656 . 92.19(6) ?
    N1 Cd1 S1 3_656 . 92.85(5) ?
    N1 Cd1 S1 . . 87.15(5) ?
    S1 Cd1 S1 3_656 . 180.0 ?
    C1 N1 N2 . . 105.79(19) ?
    C1 N1 Cd1 . . 129.80(16) ?
    N2 N1 Cd1 . . 124.41(14) ?
    N3 N2 N1 . . 110.18(18) ?
    N2 N3 N4 . . 106.52(18) ?
    C1 N4 N3 . . 108.31(18) ?
    C1 N4 C2 . . 130.0(2) ?
    N3 N4 C2 . . 121.74(19) ?
    C5 N5 Cd1 . 2_646 164.0(2) ?
    C4 O2 H1O . . 109(2) ?
    C5 S1 Cd1 . . 102.24(9) ?
loop_
    _geom_torsion_atom_site_label_1
    _geom_torsion_atom_site_label_2
    _geom_torsion_atom_site_label_3
    _geom_torsion_atom_site_label_4
    _geom_torsion_site_symmetry_1
    _geom_torsion_site_symmetry_2
    _geom_torsion_site_symmetry_3
    _geom_torsion_site_symmetry_4
    _geom_torsion
    _geom_torsion_publ_flag
    N4 C2 C3 C4 . . . . 177.9(2) ?
    C2 C3 C4 O1 . . . . -7.7(3) ?
    C2 C3 C4 O2 . . . . 171.9(2) ?
    N4 C1 N1 N2 . . . . 0.2(3) ?
    N4 C1 N1 Cd1 . . . . -179.88(15) ?
    N5 Cd1 N1 C1 4 . . . -40.8(2) ?
    N5 Cd1 N1 C1 2_656 . . . 139.2(2) ?
    N1 Cd1 N1 C1 3_656 . . .  -2E1(3)
                                     ?
    S1 Cd1 N1 C1 3_656 . . . 51.2(2) ?
    S1 Cd1 N1 C1 . . . . -128.8(2) ?
    N5 Cd1 N1 N2 4 . . . 139.1(2) ?
    N5 Cd1 N1 N2 2_656 . . . -40.9(2) ?
    N1 Cd1 N1 N2 3_656 . . .  16E1(3)
                                     ?
    S1 Cd1 N1 N2 3_656 . . . -128.94(19) ?
    S1 Cd1 N1 N2 . . . . 51.05(19) ?
    C1 N1 N2 N3 . . . . 0.0(3) ?
    Cd1 N1 N2 N3 . . . . -179.93(16) ?
    N1 N2 N3 N4 . . . . -0.2(3) ?
    N1 C1 N4 N3 . . . . -0.4(3) ?
    N1 C1 N4 C2 . . . . 180.0(2) ?
    N2 N3 N4 C1 . . . . 0.3(3) ?
    N2 N3 N4 C2 . . . . -180.0(2) ?
    C3 C2 N4 C1 . . . . -106.9(3) ?
    C3 C2 N4 N3 . . . . 73.4(3) ?
    S1 C5 N5 Cd1 . . . 2_646  2E1(3)
                                    ?
    N5 C5 S1 Cd1 . . . .  13E1(3)
                                 ?
    N5 Cd1 S1 C5 4 . . . 142.55(11) ?
    N5 Cd1 S1 C5 2_656 . . . -37.45(11) ?
    N1 Cd1 S1 C5 3_656 . . . 47.80(11) ?
    N1 Cd1 S1 C5 . . . . -132.20(11) ?
    S1 Cd1 S1 C5 3_656 . . . -57(10) ?
loop_
    _geom_hbond_atom_site_label_d
    _geom_hbond_atom_site_label_h
    _geom_hbond_atom_site_label_a
    _geom_hbond_site_symmetry_a
    _geom_hbond_distance_dh
    _geom_hbond_distance_ha
    _geom_hbond_distance_da
    _geom_hbond_angle_dha
    O2 H1O O1 3_575 0.94(4) 1.70(4) 2.631(3) 170(4)
    C1 H1 N5 3_656 0.93 2.62 3.404(3) 142
data_global
_journal_date_recd_electronic     2012-03-23
_journal_date_accepted     2012-04-04
_journal_name_full     'Acta Crystallographica, Section E'
_journal_year     2012
_journal_volume     68
_journal_issue      5
_journal_page_first     m593
_journal_page_last     m594
_journal_paper_category     QM
_journal_paper_doi     10.1107/S1600536812014730
_journal_coeditor_code     XU5497
_publ_contact_author_name     'Xiang Liu'
_publ_contact_author_address
;
State Key Laboratory of Applied Organic Chemistry
College of Chemistry and Chemical Engineering, Lanzhou University,
Lanzhou 730000, People's Republic of China
;
_publ_contact_author_email     'liuxiang@lzu.edu.cn'
_publ_contact_author_fax     '+86-0931-8912585'
_publ_contact_author_phone     '15095396159'
_publ_section_title
;\
Poly[[bis[3-(1<i>H</i>-tetrazol-1-yl)propanoic
acid-\k<i>N</i>^4^]cadmium]-di-\m-thiocyanato-\k^2^<i>N</i>:<i>S</i>;\
\k^2^<i>S</i>:<i>N</i>]
;
loop_
    _publ_author_name
    _publ_author_address
    'Wang, Jian-Guo'
;
State Key Laboratory of Applied Organic Chemistry,
College of Chemistry and Chemical Engineering,
Lanzhou University,
Lanzhou 730000,
People's Republic of China
;
    'Zhang, Yuan'
;
College of Chemistry and Chemical Engineering,
Inner Mongolia University,
Hohot 047100,
People's Republic of China
;
    'Su, Zhong-Xing'
;
State Key Laboratory of Applied Organic Chemistry,
College of Chemistry and Chemical Engineering,
Lanzhou University,
Lanzhou 730000,
People's Republic of China
;
    'Liu, Xiang'
;
State Key Laboratory of Applied Organic Chemistry,
College of Chemistry and Chemical Engineering,
Lanzhou University,
Lanzhou 730000,
People's Republic of China
;
