# Supplementary material for: Poly[[bis­[3-(1H-tetra­zol-1-yl)propanoic acid-κN 4]cadmium]-di-μ-thio­cyanato-κ2 N:S;κ2 S:N]
Source: Acta Crystallogr Sect E Struct Rep Online. 2012 Apr 13;68(Pt 5):m593–4. doi: 10.1107/S1600536812014730 (PMC3344336; doi:10.1107/S1600536812014730)
Supplement: Supplementary file 2 [file e-68-0m593-Isup2.hkl]

# 
# h,k,l, Fc-squared, Fo-squared, sigma(Fo-squared) and status flag 
# 
data_I
_shelx_title ' P21c in P2(1)/c' 
_shelx_refln_list_code          4 
_shelx_F_calc_maximum      137.56 
_exptl_crystal_F_000       506.00 
_reflns_d_resolution_high  0.8256 
 
loop_ 
 _symmetry_equiv_pos_as_xyz 
 'x, y, z' 
 '-x, y+1/2, -z+1/2' 
 '-x, -y, -z' 
 'x, -y-1/2, z-1/2' 
 
_cell_length_a    12.7402 
_cell_length_b     6.9555 
_cell_length_c    10.7549 
_cell_angle_alpha  90.000 
_cell_angle_beta  106.809 
_cell_angle_gamma  90.000 
 
_shelx_F_squared_multiplier     1.000 
 
loop_ 
 _refln_index_h 
 _refln_index_k 
 _refln_index_l 
 _refln_F_squared_calc 
 _refln_F_squared_meas 
 _refln_F_squared_sigma 
 _refln_observed_status 
   2   0   0     3274.99     3461.25     63.78 o 
   3   0   0     5182.24     5173.93    104.34 o 
   4   0   0      530.22      525.99     11.52 o 
   5   0   0     4685.88     4499.83     65.54 o 
   6   0   0     4929.30     4790.72     70.76 o 
   7   0   0     8080.77     7951.51    113.37 o 
   8   0   0     1368.58     1322.14     26.92 o 
   9   0   0     1914.41     1830.66     35.13 o 
  10   0   0      326.11      321.88     12.97 o 
  11   0   0      405.40      382.22     14.79 o 
  12   0   0      641.00      686.32     36.04 o 
  13   0   0      429.14      465.59     17.99 o 
  14   0   0      656.89      711.13     23.26 o 
   1   1   0      120.90      132.96      2.86 o 
   2   1   0       52.27       93.14      5.52 o 
   3   1   0    14770.12    13728.61    410.85 o 
   4   1   0        6.31       20.02      1.66 o 
   5   1   0        0.17        7.66      1.63 o 
   6   1   0      319.34      324.80      7.01 o 
   7   1   0       27.53       31.20      2.62 o 
   8   1   0       10.14        9.85      2.55 o 
   9   1   0      648.64      645.27     12.66 o 
  10   1   0      184.21      185.23     11.76 o 
  11   1   0       11.82       22.14      3.98 o 
  12   1   0        0.40        1.25      3.19 o 
  13   1   0       31.64       35.48      5.87 o 
  14   1   0       46.93       34.91      6.15 o 
   0   2   0     1103.52     1199.45     16.37 o 
   1   2   0     1532.86     1535.57     18.37 o 
   2   2   0    13155.97    12302.11    204.45 o 
   3   2   0    18921.75    17725.83    295.99 o 
   4   2   0     6391.22     6398.18     59.17 o 
   5   2   0     5981.37     6015.17     51.02 o 
   6   2   0     1108.55     1119.14     12.77 o 
   7   2   0     1134.26     1155.47     15.05 o 
   8   2   0     1397.27     1425.57     20.24 o 
   9   2   0      957.70      972.44     19.32 o 
  10   2   0     2162.08     2143.55     48.25 o 
  11   2   0     1234.48     1225.21     24.17 o 
  12   2   0      738.95      728.31     30.14 o 
  13   2   0      151.52      136.14      9.36 o 
  14   2   0      308.76      304.75     12.84 o 
   1   3   0      390.06      433.72      9.39 o 
   2   3   0      471.02      548.87      9.95 o 
   3   3   0      619.16      620.36     11.11 o 
   4   3   0       55.09       43.74      3.58 o 
   5   3   0      399.15      406.75      9.23 o 
   6   3   0     2189.25     2319.30     26.12 o 
   7   3   0       29.83       41.72      3.93 o 
   8   3   0        0.78        2.90      2.65 o 
   9   3   0       46.19       69.31     12.77 o 
  10   3   0       12.95       12.04      4.25 o 
  11   3   0        5.21        8.38      5.37 o 
  12   3   0       17.75       23.16      5.37 o 
  13   3   0      143.45      145.46     12.64 o 
   0   4   0     8758.38     8668.31    181.12 o 
   1   4   0     1175.71     1124.33     14.07 o 
   2   4   0     2372.86     2322.10     29.39 o 
   3   4   0      220.97      240.60     12.56 o 
   4   4   0      472.41      465.79     10.59 o 
   5   4   0     3589.52     3807.65     45.45 o 
   6   4   0     2444.43     2535.78     33.29 o 
   7   4   0     1556.35     1640.24     24.14 o 
   8   4   0     2060.48     2094.19     29.40 o 
   9   4   0     1996.11     1959.57     32.52 o 
  10   4   0       68.27       68.01      6.81 o 
  11   4   0      373.12      353.41     12.78 o 
  12   4   0      427.77      417.58     14.50 o 
  13   4   0      296.40      312.69     14.55 o 
   1   5   0      106.31      102.53      5.13 o 
   2   5   0        9.86        8.23      2.68 o 
   3   5   0       32.61       36.16      4.07 o 
   4   5   0       27.28       41.20      4.60 o 
   5   5   0      178.07      193.61      8.01 o 
   6   5   0      495.75      511.13     14.48 o 
   7   5   0      362.79      361.78     15.49 o 
   8   5   0       78.86       75.15      5.91 o 
   9   5   0      177.54      199.13      9.28 o 
  10   5   0        9.41        9.11      5.51 o 
  11   5   0       26.50       30.88     10.78 o 
   0   6   0     2044.16     2064.89     69.87 o 
   1   6   0      536.49      560.44     32.08 o 
   2   6   0     1331.04     1372.68     27.63 o 
   3   6   0     2273.13     2298.47     39.27 o 
   4   6   0      332.73      337.04     10.64 o 
   5   6   0      955.94     1004.94     23.56 o 
   6   6   0      435.40      413.08     17.87 o 
   7   6   0      490.87      497.10     15.24 o 
   8   6   0      192.56      203.50     10.24 o 
   9   6   0      373.42      384.13     14.28 o 
  10   6   0      663.63      700.50     23.39 o 
   1   7   0        1.94      -10.76      8.29 o 
   2   7   0        8.74       -5.66      8.65 o 
   3   7   0        4.33        1.37      8.99 o 
   4   7   0       70.84       61.25     13.64 o 
   5   7   0       94.92       80.06     13.38 o 
   6   7   0       19.07       32.08     17.51 o 
   7   7   0       44.77       49.91      8.71 o 
   8   7   0        3.08        4.29      7.36 o 
   0   8   0      751.34      760.99     45.17 o 
   1   8   0      295.59      278.46     20.40 o 
   2   8   0      420.28      389.58     23.06 o 
   3   8   0      526.77      532.71     26.59 o 
   4   8   0      545.21      554.21     26.44 o 
 -14   1   1      333.93      342.47     13.11 o 
 -13   1   1      786.40      732.31     21.23 o 
 -12   1   1      477.70      489.85     13.87 o 
 -11   1   1     1077.89     1010.78     18.87 o 
 -10   1   1     1240.86     1256.27     19.62 o 
  -9   1   1     1136.57     1161.40     20.04 o 
  -8   1   1     4608.62     4633.00     50.07 o 
  -7   1   1     1082.84     1135.03     18.80 o 
  -6   1   1     7574.59     7580.10    102.72 o 
  -5   1   1    11289.10    11150.69     97.51 o 
  -4   1   1     2994.59     3097.48     29.55 o 
  -3   1   1    17997.99    16501.42    274.29 o 
  -2   1   1    10425.66     9824.27    137.06 o 
  -1   1   1     7720.44     7709.39    197.54 o 
   0   1   1     3042.53     3022.44     27.93 o 
   1   1   1    15954.11    14120.42    217.63 o 
   2   1   1     2331.86     2351.57     20.52 o 
   3   1   1      920.98      875.69      9.26 o 
   4   1   1    10605.48    10278.94     83.36 o 
   5   1   1     1507.56     1490.45     15.10 o 
   6   1   1     3697.78     3563.74     35.25 o 
   7   1   1     1841.97     1877.50     21.37 o 
   8   1   1     1308.14     1325.84     19.59 o 
   9   1   1     1714.14     1740.79     24.48 o 
  10   1   1      319.60      316.49      9.36 o 
  11   1   1     1218.91     1191.23     20.35 o 
  12   1   1      984.81      930.81     18.10 o 
  13   1   1      247.90      226.26     10.75 o 
  14   1   1      276.81      266.22     12.09 o 
 -14   2   1        2.03        6.87      4.42 o 
 -13   2   1        7.86        4.17      4.01 o 
 -12   2   1       78.16       68.11      6.87 o 
 -11   2   1       89.98       85.32      9.59 o 
 -10   2   1       74.61       62.82      5.88 o 
  -9   2   1       20.38       35.94      4.45 o 
  -8   2   1      211.74      240.38      6.91 o 
  -7   2   1       43.78       41.00      3.64 o 
  -6   2   1      380.56      396.08      8.68 o 
  -5   2   1      225.31      216.71      4.60 o 
  -4   2   1      203.41      212.68      5.06 o 
  -3   2   1     2577.60     2692.80     30.20 o 
  -2   2   1      935.94     1022.89     20.28 o 
  -1   2   1     1052.42     1148.66     15.00 o 
   0   2   1     4092.96     4156.35     65.76 o 
   1   2   1      109.31      121.68      3.77 o 
   2   2   1      320.50      321.23     10.26 o 
   3   2   1        9.70       15.31      1.99 o 
   4   2   1     1809.02     1930.42     18.78 o 
   5   2   1       31.50       56.59      6.49 o 
   6   2   1        7.73       19.19      2.07 o 
   7   2   1      572.44      585.01     10.91 o 
   8   2   1       87.87       76.27      5.47 o 
   9   2   1      173.03      159.66      9.37 o 
  10   2   1       86.35      100.52      7.44 o 
  11   2   1       36.66       41.39      5.88 o 
  12   2   1        1.82        6.33      6.63 o 
  13   2   1        2.03        4.62      4.36 o 
 -14   3   1      267.20      267.07     15.74 o 
 -13   3   1      277.18      285.56     11.84 o 
 -12   3   1      341.86      372.09     12.99 o 
 -11   3   1      846.28      848.77     19.53 o 
 -10   3   1     1452.86     1541.45     27.35 o 
  -9   3   1     1202.24     1151.37     21.78 o 
  -8   3   1     1587.52     1561.51     22.70 o 
  -7   3   1     2867.91     2840.53     34.59 o 
  -6   3   1     1438.58     1444.02     20.44 o 
  -5   3   1      878.93      874.64     14.16 o 
  -4   3   1     1447.54     1457.89     19.80 o 
  -3   3   1     2234.39     2288.37     27.76 o 
  -2   3   1     1775.03     1769.15     22.09 o 
  -1   3   1     4740.39     4801.84     62.71 o 
   0   3   1     9367.78     9125.47    144.77 o 
   1   3   1     2377.28     2397.78     24.85 o 
   2   3   1     8082.04     8317.98     76.25 o 
   3   3   1     7784.67     7643.24     70.75 o 
   4   3   1     2171.45     2247.55     21.97 o 
   5   3   1     1039.37     1081.57     14.81 o 
   6   3   1     3304.08     3379.56     35.65 o 
   7   3   1     1715.53     1698.93     32.49 o 
   8   3   1     1036.98     1003.16     17.28 o 
   9   3   1     2593.95     2481.13     38.08 o 
  10   3   1      959.76      971.76     21.09 o 
  11   3   1      257.75      274.84     12.56 o 
  12   3   1      134.11      152.22     21.13 o 
  13   3   1      303.33      306.19     12.88 o 
 -13   4   1        7.29       16.85      6.64 o 
 -12   4   1        2.96        3.69      8.48 o 
 -11   4   1        7.35        8.16      5.03 o 
 -10   4   1      336.44      300.29     11.09 o 
  -9   4   1      179.20      143.98      9.95 o 
  -8   4   1        2.59        0.84      2.90 o 
  -7   4   1       20.00       19.14      4.21 o 
  -6   4   1      400.19      394.48      9.96 o 
  -5   4   1       18.04       40.32      8.22 o 
  -4   4   1      415.39      430.59      9.75 o 
  -3   4   1      285.35      282.32      9.74 o 
  -2   4   1      490.19      519.19     12.24 o 
  -1   4   1      456.61      494.05     11.73 o 
   0   4   1      107.02      107.15      4.06 o 
   1   4   1      551.17      565.73      9.03 o 
   2   4   1      265.53      287.14      9.21 o 
   3   4   1      901.14      915.95     15.72 o 
   4   4   1      132.85      136.02      6.14 o 
   5   4   1       18.80       28.28      3.35 o 
   6   4   1        0.35        0.37      2.43 o 
   7   4   1       63.84       57.53      9.69 o 
   8   4   1      306.40      318.34      9.78 o 
   9   4   1      178.26      150.06      9.95 o 
  10   4   1        4.98        7.01      4.74 o 
  11   4   1       14.67       12.86      7.70 o 
  12   4   1        0.66        6.30      4.49 o 
 -12   5   1      322.05      307.62     16.15 o 
 -11   5   1      651.70      601.98     21.43 o 
 -10   5   1      318.24      329.31     22.67 o 
  -9   5   1       90.15       91.64      7.90 o 
  -8   5   1     1796.19     1816.73     32.29 o 
  -7   5   1       67.64       75.27      9.62 o 
  -6   5   1      452.19      466.74     14.51 o 
  -5   5   1     2624.75     2642.66     35.08 o 
  -4   5   1     1489.06     1570.55     23.64 o 
  -3   5   1     2737.57     2856.90     36.26 o 
  -2   5   1      860.73      846.85     15.08 o 
  -1   5   1     2113.72     2176.79     34.86 o 
   0   5   1      762.47      727.66     19.72 o 
   1   5   1     2193.66     2160.54     29.13 o 
   2   5   1      569.70      598.23     16.93 o 
   3   5   1     1987.52     2013.70     28.56 o 
   4   5   1     3764.41     3915.00     48.12 o 
   5   5   1      745.66      753.05     15.70 o 
   6   5   1     2936.45     2919.36     37.67 o 
   7   5   1     1126.66     1156.18     20.24 o 
   8   5   1      225.15      245.57      9.01 o 
   9   5   1      506.43      552.81     16.48 o 
  10   5   1      384.14      416.21     14.17 o 
  11   5   1      533.66      540.58     17.61 o 
 -10   6   1        8.43        6.28      9.59 o 
  -9   6   1      102.84       91.00     17.37 o 
  -8   6   1        0.06        0.21      5.25 o 
  -7   6   1       63.92       61.30      9.37 o 
  -6   6   1      301.88      282.44     21.38 o 
  -5   6   1        0.18       -5.19      3.99 o 
  -4   6   1       80.03       88.50      7.97 o 
  -3   6   1      124.64      124.92     31.52 o 
  -2   6   1      102.00      102.69     12.99 o 
  -1   6   1      276.49      288.45     19.82 o 
   0   6   1      184.86      184.56     15.31 o 
   1   6   1      155.18      175.68      9.80 o 
   2   6   1       45.24       56.37     14.72 o 
   3   6   1      270.31      249.95     11.61 o 
   4   6   1       32.24       37.07      5.04 o 
   5   6   1       76.25       73.76      6.37 o 
   6   6   1      314.81      347.07     10.62 o 
   7   6   1        7.50        4.14      3.99 o 
   8   6   1        3.01        0.83      4.04 o 
   9   6   1        2.65        0.65      4.93 o 
  -8   7   1      416.64      404.84     32.72 o 
  -7   7   1      499.05      455.71     34.84 o 
  -6   7   1     1164.79     1087.66     52.54 o 
  -5   7   1      569.47      585.02     40.83 o 
  -4   7   1      203.26      177.18     41.39 o 
  -3   7   1      660.51      585.35     25.41 o 
  -2   7   1      935.70      940.68     32.64 o 
  -1   7   1      878.42      884.28     31.79 o 
   0   7   1      802.91      784.23     29.91 o 
   1   7   1      812.03      766.57     29.59 o 
   2   7   1     1016.58      995.29     24.58 o 
   3   7   1      123.91      120.55     27.10 o 
   4   7   1      564.65      581.64     25.31 o 
   5   7   1      245.08      262.42     17.89 o 
   6   7   1      359.93      366.85     29.86 o 
   7   7   1      425.47      468.62     19.56 o 
  -4   8   1        6.95       -8.06     12.26 o 
  -3   8   1        3.68        1.33     10.10 o 
  -2   8   1       11.88        1.30      9.77 o 
  -1   8   1       82.62       96.65     15.11 o 
   0   8   1        5.31        3.49     10.78 o 
   1   8   1       30.39       16.96     11.08 o 
   2   8   1       13.81        0.65      9.97 o 
   3   8   1       56.26       55.82     14.20 o 
   4   8   1        9.97        4.77     10.26 o 
 -15   0   2      101.12      108.95     15.67 o 
 -14   0   2      502.08      566.66     20.40 o 
 -13   0   2     1735.01     1866.18     39.93 o 
 -12   0   2      564.50      649.41     46.92 o 
 -11   0   2      631.48      646.90     18.95 o 
 -10   0   2      175.00      174.15      9.23 o 
  -9   0   2     3343.88     3212.30     52.81 o 
  -8   0   2     5854.98     5945.70     87.29 o 
  -7   0   2    13906.88    14124.08    161.23 o 
  -6   0   2     4376.42     4194.14     61.55 o 
  -5   0   2     1916.31     1824.15     24.12 o 
  -4   0   2     9995.76     9792.92    111.37 o 
  -3   0   2    13536.54    13852.89    195.85 o 
  -2   0   2    13374.51    13048.21    264.17 o 
  -1   0   2    10647.45    10145.78    224.37 o 
   0   0   2     6026.09     6076.21     69.68 o 
   1   0   2     7844.56     7422.12     92.47 o 
   2   0   2     1942.28     2001.97     25.81 o 
   3   0   2     4240.89     4000.27     48.58 o 
   4   0   2     1004.60     1055.43     20.73 o 
   5   0   2     2184.60     2111.47     29.01 o 
   6   0   2     2817.29     2681.85     36.07 o 
   7   0   2     2780.68     2517.69     43.73 o 
   8   0   2     3478.10     3462.09     57.68 o 
   9   0   2     2729.96     2673.38     48.43 o 
  10   0   2      747.74      718.75     21.05 o 
  11   0   2       32.05       25.43     14.47 o 
  12   0   2      231.22      205.33     12.12 o 
  13   0   2      975.27      956.98     55.03 o 
 -15   1   2        1.62        3.20      4.64 o 
 -14   1   2        1.04       -1.70      3.78 o 
 -13   1   2       45.00       38.21      5.88 o 
 -12   1   2       56.07       56.78      5.24 o 
 -11   1   2       76.08       76.79      5.52 o 
 -10   1   2        0.02        2.47      2.47 o 
  -9   1   2        2.04        2.61      2.13 o 
  -8   1   2        8.26       10.01      2.00 o 
  -7   1   2      606.96      667.38      8.54 o 
  -6   1   2     1644.38     1711.60     16.82 o 
  -5   1   2      591.58      601.77      8.11 o 
  -4   1   2     6082.73     6416.65     58.24 o 
  -3   1   2        2.44        3.87      1.11 o 
  -2   1   2       22.28       20.83      1.91 o 
  -1   1   2      184.71      187.62      4.37 o 
   0   1   2    11942.81    11196.16    270.71 o 
   1   1   2        1.88        7.11      1.73 o 
   2   1   2     3918.14     3879.68     33.14 o 
   3   1   2     2521.22     2634.36     23.83 o 
   4   1   2      295.24      269.27      4.80 o 
   5   1   2        9.97        6.42      1.48 o 
   6   1   2     2669.66     2648.80     27.96 o 
   7   1   2      190.73      191.08      6.44 o 
   8   1   2      312.66      307.61      8.60 o 
   9   1   2      111.35      109.83      6.17 o 
  10   1   2       10.24       18.87      7.23 o 
  11   1   2      332.64      310.06     10.05 o 
  12   1   2        4.19        9.12      3.95 o 
  13   1   2      196.35      218.17     10.84 o 
 -14   2   2      219.08      189.31     10.38 o 
 -13   2   2      116.45       99.29      8.07 o 
 -12   2   2      730.99      678.28     17.24 o 
 -11   2   2     1841.81     1856.02     31.05 o 
 -10   2   2     2729.38     2758.83     40.06 o 
  -9   2   2     1473.00     1505.81     27.32 o 
  -8   2   2      843.34      835.34     12.14 o 
  -7   2   2      160.30      147.02      4.34 o 
  -6   2   2     2085.33     2189.09     23.12 o 
  -5   2   2     4492.64     4708.19     44.47 o 
  -4   2   2     7639.24     7692.10     88.26 o 
  -3   2   2    13569.72    13140.15    150.16 o 
  -2   2   2     8790.68     8548.52    113.87 o 
  -1   2   2     2873.46     2867.39     28.05 o 
   1   2   2    11093.58    10784.60     93.11 o 
   2   2   2     1071.73      988.40     10.80 o 
   3   2   2     8786.76     8793.13     72.32 o 
   4   2   2     4336.58     4336.43     38.12 o 
   5   2   2     3256.58     3217.98     29.81 o 
   6   2   2     4309.70     4369.15     43.06 o 
   7   2   2      601.42      637.88     10.75 o 
   8   2   2      550.25      519.10     11.35 o 
   9   2   2      345.37      304.96      9.34 o 
  10   2   2     1931.72     1906.45     32.66 o 
  11   2   2     1020.92     1012.72     22.56 o 
  12   2   2      985.54     1016.42     27.87 o 
  13   2   2      266.49      259.90     11.88 o 
 -14   3   2       24.30       12.37      6.76 o 
 -13   3   2       42.04       43.15      7.94 o 
 -12   3   2       24.11       27.58      5.29 o 
 -11   3   2       10.98       18.66      4.57 o 
 -10   3   2       34.86       48.06      5.44 o 
  -9   3   2       67.75       67.73      5.72 o 
  -8   3   2       35.96       51.71      6.92 o 
  -7   3   2      399.82      411.19     16.36 o 
  -6   3   2       55.04       52.10      4.48 o 
  -5   3   2       13.23       23.94      2.69 o 
  -4   3   2     1136.66     1170.46     16.47 o 
  -3   3   2      192.21      199.49      5.59 o 
  -2   3   2     1203.24     1253.00     14.14 o 
  -1   3   2      116.67      103.09      3.37 o 
   0   3   2     1266.29     1267.83     15.39 o 
   1   3   2      108.87      120.43      4.72 o 
   2   3   2      661.57      626.65     15.97 o 
   3   3   2     2762.73     2789.20     26.30 o 
   4   3   2       66.49       57.88      3.08 o 
   5   3   2      253.43      274.60      5.71 o 
   6   3   2      652.72      644.61     15.81 o 
   7   3   2       17.75       16.87      3.36 o 
   8   3   2        4.81       15.05      4.14 o 
   9   3   2       13.12       17.54      4.68 o 
  10   3   2       81.42      102.23     10.01 o 
  11   3   2       39.58       45.21     10.00 o 
  12   3   2       25.01       16.63      5.33 o 
 -13   4   2      848.30      947.47     28.56 o 
 -12   4   2      144.01      132.17     12.35 o 
 -11   4   2      288.61      280.63     13.86 o 
 -10   4   2      185.59      172.62     10.68 o 
  -9   4   2      414.64      393.41     12.98 o 
  -8   4   2      942.33     1006.70     39.27 o 
  -7   4   2     2271.45     2405.96     47.37 o 
  -6   4   2     2417.07     2509.79     32.31 o 
  -5   4   2     1470.16     1513.50     21.67 o 
  -4   4   2     3100.44     3145.97     37.65 o 
  -3   4   2      544.30      535.60     10.36 o 
  -2   4   2     4668.28     4748.52     63.55 o 
  -1   4   2     2859.12     2896.60     40.27 o 
   0   4   2     7016.32     6758.84     64.03 o 
   1   4   2     8426.12     8427.30     91.27 o 
   2   4   2     1763.31     1694.31     23.96 o 
   3   4   2     1440.70     1456.35     18.75 o 
   4   4   2     3290.95     3334.61     35.88 o 
   5   4   2      606.73      604.93     11.19 o 
   6   4   2      562.41      603.40     12.90 o 
   7   4   2     3039.06     3135.59     39.76 o 
   8   4   2     1901.08     2050.23     29.60 o 
   9   4   2      799.81      862.32     20.04 o 
  10   4   2      416.48      403.87     13.75 o 
  11   4   2      301.92      279.15     12.04 o 
  12   4   2      172.74      125.91     12.17 o 
 -12   5   2       20.58       27.61      7.45 o 
 -11   5   2        4.53        7.74      5.47 o 
 -10   5   2       41.67       45.31      7.32 o 
  -9   5   2      117.39      127.89      8.69 o 
  -8   5   2      232.86      243.39     14.39 o 
  -7   5   2      109.77       97.56     17.24 o 
  -6   5   2       39.52       36.22      5.83 o 
  -5   5   2        0.21       -5.08      3.38 o 
  -4   5   2       10.49       10.11      4.22 o 
  -3   5   2       68.54       55.76      9.36 o 
  -2   5   2      123.20      123.24     15.06 o 
  -1   5   2      279.72      253.34      9.38 o 
   0   5   2      124.68      145.07      8.02 o 
   1   5   2       15.84       16.25      3.19 o 
   2   5   2      128.89      117.25      7.82 o 
   3   5   2     1149.76     1147.25     19.77 o 
   4   5   2       55.06       81.39      7.64 o 
   5   5   2        0.89        3.99      2.78 o 
   6   5   2       97.58      109.24      6.50 o 
   7   5   2      110.11      112.49     10.85 o 
   8   5   2        1.63       -0.43      4.51 o 
   9   5   2        6.12       13.75      4.75 o 
  10   5   2      111.79      113.31     14.85 o 
 -10   6   2      602.72      663.03     22.62 o 
  -9   6   2      607.79      602.91     23.62 o 
  -8   6   2      525.70      547.94     22.15 o 
  -7   6   2     1260.40     1209.95     33.05 o 
  -6   6   2      415.58      393.49     14.19 o 
  -5   6   2      345.80      372.44     13.69 o 
  -4   6   2     1542.53     1509.73     29.73 o 
  -3   6   2      758.54      763.89     26.90 o 
  -2   6   2     1819.45     1780.47     44.45 o 
  -1   6   2     1390.17     1415.42     38.45 o 
   0   6   2      327.30      355.64     13.35 o 
   1   6   2     1489.65     1522.36     30.14 o 
   2   6   2      372.21      390.61     19.65 o 
   3   6   2     2391.98     2396.35     41.40 o 
   4   6   2     1133.86     1183.18     21.72 o 
   5   6   2     1321.42     1305.83     20.17 o 
   6   6   2     1227.91     1228.26     21.72 o 
   7   6   2      241.01      228.91      9.13 o 
   8   6   2      382.91      372.58     11.83 o 
   9   6   2      186.03      182.12     10.01 o 
  -8   7   2        4.27       -0.63     13.37 o 
  -7   7   2        4.68       -3.13     16.59 o 
  -6   7   2      139.80      115.40     23.04 o 
  -5   7   2       58.06       60.86     11.56 o 
  -4   7   2        0.27       -2.77      7.43 o 
  -3   7   2       18.02       25.02     10.42 o 
  -2   7   2        6.69       -1.28      8.11 o 
  -1   7   2       10.37       -3.90      9.22 o 
   0   7   2       13.56       10.44     16.87 o 
   1   7   2       32.75       30.79      7.08 o 
   2   7   2        0.09       -5.07      4.14 o 
   3   7   2        0.02        2.84      6.88 o 
   4   7   2       14.98       16.55      7.03 o 
   5   7   2       30.86       30.15      8.01 o 
   6   7   2       78.91       71.53     17.14 o 
   7   7   2        1.43       -3.13      9.95 o 
  -4   8   2      566.22      569.33     29.96 o 
  -3   8   2      143.15      131.74     21.20 o 
  -2   8   2      378.49      399.38     22.87 o 
  -1   8   2      280.56      273.60     19.97 o 
   0   8   2      278.35      273.63     20.11 o 
   1   8   2      585.44      582.85     27.50 o 
   2   8   2      434.92      412.09     23.59 o 
   3   8   2      290.90      285.12     40.74 o 
 -15   1   3      474.39      475.80     15.89 o 
 -14   1   3      336.89      350.16     12.98 o 
 -13   1   3      517.79      504.82     14.91 o 
 -12   1   3     1316.73     1271.24     21.09 o 
 -11   1   3      671.39      646.49     13.37 o 
 -10   1   3     1864.14     1846.55     25.09 o 
  -9   1   3     1144.65     1174.76     17.50 o 
  -8   1   3     1258.28     1266.29     15.75 o 
  -7   1   3     3241.37     3413.26     30.89 o 
  -6   1   3      508.54      487.85      7.61 o 
  -5   1   3     3333.51     3279.40     36.96 o 
  -4   1   3     2741.93     2738.65     26.96 o 
  -3   1   3     4498.96     4409.96     41.14 o 
  -2   1   3     3872.66     3901.64     37.08 o 
  -1   1   3     6051.02     5902.64     54.32 o 
   0   1   3     8782.85     8370.85     68.12 o 
   1   1   3     1278.35     1238.37     12.72 o 
   2   1   3     5603.82     5413.17     45.88 o 
   3   1   3     3597.58     3548.24     31.80 o 
   4   1   3     6194.33     6102.26     52.25 o 
   5   1   3     5060.72     5070.79     44.74 o 
   6   1   3      992.75      972.18     12.37 o 
   7   1   3     3783.45     3795.27     43.75 o 
   8   1   3      749.37      767.06     14.73 o 
   9   1   3      530.68      542.24     12.64 o 
  10   1   3     1859.42     1762.66     26.83 o 
  11   1   3      650.38      629.49     14.90 o 
  12   1   3      574.34      527.63     14.01 o 
  13   1   3      483.82      463.50     15.98 o 
 -14   2   3       20.11        2.85      5.31 o 
 -13   2   3       46.33       37.57      5.75 o 
 -12   2   3       27.82       29.11      5.23 o 
 -11   2   3        2.42        2.48      3.50 o 
 -10   2   3       64.98       70.27      8.59 o 
  -9   2   3      608.99      565.02     13.30 o 
  -8   2   3       34.51       30.86      3.44 o 
  -7   2   3       42.21       46.95      2.73 o 
  -6   2   3      195.89      205.49      4.76 o 
  -5   2   3       71.24       65.22      4.42 o 
  -4   2   3      251.79      249.37      5.55 o 
  -3   2   3        9.78       11.22      1.59 o 
  -2   2   3        1.04        2.66      1.02 o 
  -1   2   3       15.50       15.11      1.61 o 
   0   2   3       60.16       68.29      7.37 o 
   1   2   3     2863.69     3133.03     30.26 o 
   2   2   3       12.87       17.48      1.72 o 
   3   2   3      477.95      542.70     11.35 o 
   4   2   3      374.00      415.38      7.62 o 
   5   2   3       26.96       30.29      2.36 o 
   6   2   3      203.73      206.14      5.85 o 
   7   2   3       23.35       32.35      3.13 o 
   8   2   3        1.81       -2.42      2.57 o 
   9   2   3       34.43       39.97      4.54 o 
  10   2   3        0.18       -1.78      3.47 o 
  11   2   3      145.60      120.73     10.03 o 
  12   2   3        4.68        1.90      4.41 o 
 -14   3   3      308.11      325.47     16.60 o 
 -13   3   3      319.22      322.10     15.73 o 
 -12   3   3      191.10      220.67     12.72 o 
 -11   3   3      487.49      555.37     18.95 o 
 -10   3   3      707.77      746.10     21.50 o 
  -9   3   3     1432.29     1495.29     26.49 o 
  -8   3   3     1352.80     1356.40     23.49 o 
  -7   3   3     4518.21     4477.17     50.77 o 
  -6   3   3     2994.36     2980.15     35.48 o 
  -5   3   3     4244.91     4241.35     47.26 o 
  -4   3   3     5370.37     5388.67     50.74 o 
  -3   3   3     1297.59     1314.71     15.05 o 
  -2   3   3     5351.05     5282.99     50.48 o 
  -1   3   3     1526.57     1434.74     17.00 o 
   0   3   3     3244.54     3245.59     29.34 o 
   1   3   3     5949.11     5812.66     55.59 o 
   2   3   3     8085.48     8176.21     68.40 o 
   3   3   3     1554.07     1563.62     17.00 o 
   4   3   3      460.91      477.39      7.87 o 
   5   3   3     1700.93     1749.88     19.24 o 
   6   3   3     1081.77     1122.87     18.38 o 
   7   3   3     2364.42     2282.36     36.11 o 
   8   3   3     2112.12     2109.56     34.55 o 
   9   3   3     1698.46     1614.76     29.67 o 
  10   3   3      483.56      478.34     16.11 o 
  11   3   3      203.03      204.90     10.52 o 
  12   3   3      252.95      274.39     12.45 o 
 -13   4   3       34.80       29.68      7.43 o 
 -12   4   3        4.00       15.74      8.39 o 
 -11   4   3        0.16        0.18      5.71 o 
 -10   4   3      110.26      115.04      9.30 o 
  -9   4   3      605.11      576.83     20.48 o 
  -8   4   3        0.97       -3.20      3.79 o 
  -7   4   3      115.16      128.30      7.38 o 
  -6   4   3       82.76       79.23      8.26 o 
  -5   4   3      190.05      211.79      8.78 o 
  -4   4   3      174.30      161.47      7.58 o 
  -3   4   3      228.32      219.04      8.33 o 
  -2   4   3      352.15      362.86     12.75 o 
  -1   4   3        1.86        2.32      1.68 o 
   0   4   3      149.64      161.62      5.09 o 
   1   4   3      768.63      809.25     10.68 o 
   2   4   3       21.29       23.45      2.44 o 
   3   4   3      303.35      306.07      7.43 o 
   4   4   3       11.63       14.44      2.75 o 
   5   4   3        8.31       13.39      2.89 o 
   6   4   3       63.21       57.92      5.40 o 
   7   4   3       11.38       12.25      3.71 o 
   8   4   3       33.02       29.64      5.31 o 
   9   4   3        9.99        3.57      4.06 o 
  10   4   3       50.46       48.74      8.36 o 
  11   4   3      131.18      116.39      9.47 o 
 -12   5   3      748.52      745.33     25.62 o 
 -11   5   3      150.45      135.49     24.52 o 
 -10   5   3     1180.01     1017.10     27.74 o 
  -9   5   3      966.02      975.10     29.09 o 
  -8   5   3      426.51      451.68     18.66 o 
  -7   5   3      873.01      925.91     26.64 o 
  -6   5   3      744.14      783.64     19.11 o 
  -5   5   3     1978.76     2043.83     35.11 o 
  -4   5   3     1516.12     1475.97     27.64 o 
  -3   5   3     2902.68     2937.96     44.96 o 
  -2   5   3     2752.45     2683.14     41.63 o 
  -1   5   3     3473.75     3375.13     41.98 o 
   0   5   3     1434.39     1391.19     26.77 o 
   1   5   3      477.63      463.96     11.42 o 
   2   5   3     1196.17     1247.23     20.87 o 
   3   5   3      808.28      855.47     14.24 o 
   4   5   3     2692.98     2743.27     32.21 o 
   5   5   3     3524.67     3617.73     40.49 o 
   6   5   3      361.56      369.31     12.98 o 
   7   5   3      459.81      467.76     15.19 o 
   8   5   3      253.19      269.35     11.22 o 
   9   5   3       77.20       95.84      8.27 o 
  10   5   3      514.30      538.48     17.05 o 
 -10   6   3        1.54       11.98      9.40 o 
  -9   6   3       11.05        2.40     17.14 o 
  -8   6   3       52.98       58.89      9.82 o 
  -7   6   3       16.89        9.40     13.55 o 
  -6   6   3       43.03       40.88      6.28 o 
  -5   6   3      206.19      199.78     10.20 o 
  -4   6   3      294.91      301.72     12.23 o 
  -3   6   3      252.30      246.41     15.58 o 
  -2   6   3       84.39      102.61     24.98 o 
  -1   6   3       82.53       61.90     10.56 o 
   0   6   3       77.70       69.31     10.47 o 
   1   6   3      130.59      116.73     10.18 o 
   2   6   3        0.23       -1.81      4.15 o 
   3   6   3        1.64        1.08      4.33 o 
   4   6   3       94.88       85.50      6.88 o 
   5   6   3        3.09        4.93      5.64 o 
   6   6   3       60.27       73.90     15.08 o 
   7   6   3       43.92       48.07      6.76 o 
   8   6   3      114.27       90.17     10.52 o 
  -8   7   3      338.79      347.60     31.89 o 
  -7   7   3      801.88      781.64     44.80 o 
  -6   7   3      359.20      379.50     19.97 o 
  -5   7   3      487.97      503.19     37.88 o 
  -4   7   3      343.65      375.16     20.18 o 
  -3   7   3      332.51      321.66     23.04 o 
  -2   7   3      742.02      711.18     38.44 o 
  -1   7   3      186.58      198.34     15.56 o 
   0   7   3     1394.56     1453.82     41.71 o 
   1   7   3      979.12     1017.98     25.58 o 
   2   7   3     1565.47     1538.34     32.87 o 
   3   7   3      469.50      436.53     16.68 o 
   4   7   3      235.15      239.49     13.13 o 
   5   7   3      152.10      167.28     13.49 o 
   6   7   3      114.51      127.59     47.38 o 
  -4   8   3       25.78       39.13     14.75 o 
  -3   8   3       21.33       19.13     10.05 o 
  -2   8   3       69.15       79.90     29.22 o 
  -1   8   3       89.67       82.83     16.87 o 
   0   8   3        0.51        4.70     20.74 o 
   1   8   3       70.79       74.71     13.67 o 
   2   8   3       12.23       11.14      6.88 o 
 -15   0   4      447.48      411.28     24.33 o 
 -14   0   4      827.36      802.76     24.50 o 
 -13   0   4      969.22     1028.63     27.06 o 
 -12   0   4       38.26       78.60      8.18 o 
 -11   0   4      218.34      244.09     11.19 o 
 -10   0   4      168.03      158.67     15.12 o 
  -9   0   4     1550.31     1609.50     30.68 o 
  -8   0   4     2198.63     2097.54     29.91 o 
  -7   0   4     1155.97     1084.51     17.78 o 
  -6   0   4     7353.53     7232.33    108.28 o 
  -5   0   4     1767.34     1647.46     30.10 o 
  -4   0   4     8983.30     9166.56    134.37 o 
  -3   0   4     4152.18     4200.78     65.49 o 
  -2   0   4      258.68      271.67      7.67 o 
  -1   0   4     9754.87     9520.71    111.02 o 
   0   0   4    13071.84    12488.92    142.51 o 
   1   0   4     8381.41     7826.75     91.89 o 
   2   0   4    11102.93    11122.92    128.72 o 
   3   0   4     1738.16     1736.16     25.74 o 
   4   0   4     3453.73     3519.05     46.38 o 
   5   0   4     1192.44     1220.76     20.78 o 
   6   0   4     1083.72     1040.51     19.13 o 
   7   0   4     2014.84     1949.06     37.97 o 
   8   0   4     4213.60     4023.22    111.90 o 
   9   0   4     3275.07     3185.98     57.55 o 
  10   0   4      261.80      257.47     13.29 o 
  11   0   4     2012.99     1974.30     43.15 o 
  12   0   4      121.48      104.76     13.09 o 
 -15   1   4       29.45       14.10      6.65 o 
 -14   1   4        3.27        3.71      4.40 o 
 -13   1   4       25.78       40.66      6.93 o 
 -12   1   4        1.01        2.19      3.17 o 
 -11   1   4      387.50      420.65     10.53 o 
 -10   1   4      228.94      257.85      7.69 o 
  -9   1   4      536.89      523.36     10.46 o 
  -8   1   4      240.67      241.56      5.25 o 
  -7   1   4     3423.45     3614.75     39.99 o 
  -6   1   4       85.31       73.73      3.14 o 
  -5   1   4      736.83      807.23     10.66 o 
  -4   1   4      128.25      135.61      5.71 o 
  -3   1   4       12.79       17.72      2.35 o 
  -2   1   4      138.70      155.34      3.15 o 
  -1   1   4     1525.72     1639.07     17.65 o 
   0   1   4     2107.85     2179.87     20.64 o 
   1   1   4       67.65       58.92      2.38 o 
   2   1   4       26.15       19.39      2.41 o 
   3   1   4     2938.31     3097.65     29.09 o 
   4   1   4      522.74      551.36     12.28 o 
   5   1   4      262.22      241.12      5.61 o 
   6   1   4     1254.11     1220.33     16.77 o 
   7   1   4       35.85       45.48      4.27 o 
   8   1   4      379.43      385.99     10.49 o 
   9   1   4      123.58      100.38     10.22 o 
  10   1   4      416.23      405.90     13.52 o 
  11   1   4      155.50      141.76      7.76 o 
  12   1   4       18.11        7.10      4.88 o 
 -14   2   4       88.19       95.24     15.76 o 
 -13   2   4      165.91      133.73     17.24 o 
 -12   2   4     1154.17     1095.15     34.47 o 
 -11   2   4     1139.85     1045.60     30.14 o 
 -10   2   4     2453.98     2560.94     48.35 o 
  -9   2   4      819.57      874.17     14.90 o 
  -8   2   4     1446.50     1481.35     20.29 o 
  -7   2   4     1838.31     1918.58     21.72 o 
  -6   2   4     2286.33     2360.11     25.19 o 
  -5   2   4     1783.07     1782.77     22.30 o 
  -4   2   4     1092.00     1061.96     17.36 o 
  -3   2   4    13299.33    13069.33    155.41 o 
  -2   2   4     3821.77     3706.87     36.93 o 
  -1   2   4    10162.32     9949.31     90.76 o 
   0   2   4      281.94      277.46      4.98 o 
   1   2   4     2554.73     2568.11     24.46 o 
   2   2   4     3703.99     3819.12     34.71 o 
   3   2   4     2053.88     1964.40     20.41 o 
   4   2   4     6355.24     6199.19     54.25 o 
   5   2   4     4127.53     4160.49     42.16 o 
   6   2   4     3257.34     3314.16     36.42 o 
   7   2   4     1171.58     1167.53     19.08 o 
   8   2   4      581.03      586.96     13.19 o 
   9   2   4      152.99      156.41      8.17 o 
  10   2   4      827.50      810.88     20.41 o 
  11   2   4      460.73      460.85     15.59 o 
  12   2   4      472.50      466.45     16.28 o 
 -14   3   4        1.95       12.46      6.69 o 
 -13   3   4        0.49        1.44      5.71 o 
 -12   3   4       11.98       16.53      5.90 o 
 -11   3   4       90.85      108.65     18.71 o 
 -10   3   4      289.71      295.72     13.10 o 
  -9   3   4        2.25       -5.50      4.06 o 
  -8   3   4       67.87       92.54      8.34 o 
  -7   3   4      563.12      608.53     14.74 o 
  -6   3   4      637.14      656.48     19.38 o 
  -5   3   4     1254.61     1294.72     18.39 o 
  -4   3   4      325.75      306.40      7.15 o 
  -3   3   4      100.22      102.23      4.13 o 
  -2   3   4      252.35      259.11      5.90 o 
  -1   3   4      192.29      186.56      3.97 o 
   0   3   4      755.10      768.14     15.26 o 
   1   3   4       28.52       30.61      2.63 o 
   2   3   4      107.14      113.35      3.85 o 
   3   3   4     1151.83     1166.44     14.26 o 
   4   3   4       24.56       25.16      2.49 o 
   5   3   4        3.92        4.42      1.82 o 
   6   3   4      559.81      577.87     15.01 o 
   7   3   4      225.47      231.20      8.38 o 
   8   3   4      168.20      170.24      8.97 o 
   9   3   4       31.69       26.90      5.49 o 
  10   3   4       38.16       38.27      6.29 o 
  11   3   4        0.36        3.18      4.60 o 
 -13   4   4      509.58      502.49     20.18 o 
 -12   4   4      837.46      842.03     25.80 o 
 -11   4   4      441.01      415.08     23.14 o 
 -10   4   4      457.08      405.57     24.33 o 
  -9   4   4     1480.03     1400.34     58.25 o 
  -8   4   4     1580.75     1488.45     34.88 o 
  -7   4   4      998.86      998.95     21.25 o 
  -6   4   4     2849.95     2877.55     44.21 o 
  -5   4   4     2828.55     2828.67     43.16 o 
  -4   4   4     2554.63     2501.74     38.99 o 
  -3   4   4      845.90      849.74     18.20 o 
  -2   4   4      198.34      195.91      5.60 o 
  -1   4   4     2000.28     2072.89     27.13 o 
   0   4   4     4463.84     4333.47     75.41 o 
   1   4   4     1565.27     1501.02     19.38 o 
   2   4   4     4284.64     4238.17     39.32 o 
   3   4   4     1316.53     1333.05     18.86 o 
   4   4   4      768.95      773.35     15.34 o 
   5   4   4      558.85      592.08     11.68 o 
   6   4   4      734.61      728.80     15.22 o 
   7   4   4     1037.54     1117.25     20.30 o 
   8   4   4      726.50      737.95     18.92 o 
   9   4   4      949.82      972.16     24.13 o 
  10   4   4      240.70      262.86     15.51 o 
 -12   5   4       12.16        0.78      5.56 o 
 -11   5   4        5.74        5.51      5.33 o 
 -10   5   4        5.46       -1.38      6.09 o 
  -9   5   4        0.60        6.04      7.19 o 
  -8   5   4      213.66      225.63     13.41 o 
  -7   5   4       87.21       93.89      7.45 o 
  -6   5   4      104.46       98.64      9.48 o 
  -5   5   4        0.98        2.46      3.32 o 
  -4   5   4      189.13      180.16      9.05 o 
  -3   5   4       33.56       33.89      5.38 o 
  -2   5   4       19.36       18.54      4.10 o 
  -1   5   4       41.66       32.97      4.00 o 
   0   5   4      337.20      314.23     11.68 o 
   1   5   4        0.07       -0.58      2.66 o 
   2   5   4       33.72       39.50      5.30 o 
   3   5   4      561.18      572.39     13.73 o 
   4   5   4       12.16       10.16      6.10 o 
   5   5   4       50.95       55.81      9.40 o 
   6   5   4        2.88        2.80      3.90 o 
   7   5   4       12.82       21.42      4.37 o 
   8   5   4       15.26       28.50      5.64 o 
   9   5   4       79.83       78.45      8.16 o 
 -10   6   4      320.88      333.50     19.04 o 
  -9   6   4      466.13      475.83     25.07 o 
  -8   6   4      875.12      873.68     28.39 o 
  -7   6   4      515.77      506.16     20.58 o 
  -6   6   4      656.48      647.75     18.46 o 
  -5   6   4      304.21      301.61     12.32 o 
  -4   6   4      848.52      854.65     22.73 o 
  -3   6   4     2053.99     1951.66     47.18 o 
  -2   6   4      941.81      939.57     30.05 o 
  -1   6   4     2928.49     2750.97     46.00 o 
   0   6   4      146.55      147.56      9.76 o 
   1   6   4      441.30      436.81     15.17 o 
   2   6   4      840.30      884.86     22.41 o 
   3   6   4      395.50      405.22     14.87 o 
   4   6   4      788.34      804.77     17.97 o 
   5   6   4      588.92      598.87     17.82 o 
   6   6   4      735.24      687.83     19.48 o 
   7   6   4      148.40      142.87     19.86 o 
  -8   7   4        0.16       -1.87     10.51 o 
  -7   7   4       30.31        3.13     15.85 o 
  -6   7   4        0.48        5.65     10.23 o 
  -5   7   4        4.31       -0.55      6.28 o 
  -4   7   4       51.11       54.00     10.58 o 
  -3   7   4        0.02       -2.58      7.28 o 
  -2   7   4        8.37        7.83     10.88 o 
  -1   7   4        1.30       -3.51     14.75 o 
   0   7   4        4.56        3.17      5.05 o 
   1   7   4      142.19      119.79     13.42 o 
   2   7   4       52.07       66.89      8.43 o 
   3   7   4       35.19       23.18     12.59 o 
   4   7   4       21.15       37.69      7.67 o 
   5   7   4        0.14        8.90      6.27 o 
  -2   8   4      135.73      132.46     15.50 o 
  -1   8   4      240.07      269.60     19.30 o 
 -15   1   5      120.59      138.12     12.42 o 
 -14   1   5      273.69      262.99     14.16 o 
 -13   1   5      298.16      307.62     14.59 o 
 -12   1   5      739.21      729.18     17.53 o 
 -11   1   5      656.61      684.02     13.56 o 
 -10   1   5      773.24      742.03     13.51 o 
  -9   1   5     3363.28     3324.26     49.60 o 
  -8   1   5     1751.40     1835.86     21.64 o 
  -7   1   5     1735.32     1698.66     20.02 o 
  -6   1   5     3955.55     4068.26     40.46 o 
  -5   1   5     3365.70     3390.04     40.02 o 
  -4   1   5     4581.99     4590.97     61.00 o 
  -3   1   5     5680.49     5798.56     55.48 o 
  -2   1   5     8711.18     8871.58     80.54 o 
  -1   1   5     3232.46     3183.58     29.21 o 
   0   1   5     3821.32     3695.20     33.47 o 
   1   1   5     3906.09     3816.23     34.77 o 
   2   1   5     2171.47     2113.80     21.72 o 
   3   1   5     7233.77     7311.06     63.00 o 
   4   1   5     1970.08     1918.79     20.99 o 
   5   1   5     3281.25     3260.53     32.26 o 
   6   1   5     2863.61     2920.41     37.85 o 
   7   1   5      571.30      580.61     15.19 o 
   8   1   5     1674.85     1667.60     25.80 o 
   9   1   5      626.88      670.67     19.56 o 
  10   1   5      474.63      475.01     13.33 o 
  11   1   5      300.58      284.57     10.80 o 
 -14   2   5        1.06        1.92      5.67 o 
 -13   2   5       10.80        4.42      5.08 o 
 -12   2   5      389.63      353.88     15.23 o 
 -11   2   5       63.89       54.98      7.34 o 
 -10   2   5        7.10        4.59      4.15 o 
  -9   2   5        3.07        7.99      4.15 o 
  -8   2   5      418.40      450.67     10.15 o 
  -7   2   5        1.75        4.55      2.08 o 
  -6   2   5       89.17       87.04      4.88 o 
  -5   2   5      189.99      178.31      6.45 o 
  -4   2   5       36.77       50.87      3.42 o 
  -3   2   5       12.63       15.44      1.98 o 
  -2   2   5       19.03       23.21      2.87 o 
  -1   2   5        2.80        9.69      1.29 o 
   0   2   5        3.56        6.21      1.27 o 
   1   2   5      225.67      258.23      5.41 o 
   2   2   5        3.61        4.74      1.50 o 
   3   2   5      102.29      109.07      3.98 o 
   4   2   5        8.50       10.30      2.02 o 
   5   2   5       10.93       17.31      2.47 o 
   6   2   5      151.40      159.66      5.94 o 
   7   2   5      192.40      186.67      7.58 o 
   8   2   5      401.56      390.16     11.11 o 
   9   2   5       27.19       29.42      4.80 o 
  10   2   5        0.11       -4.42      4.95 o 
  11   2   5        8.12       13.00      6.71 o 
 -14   3   5      501.22      469.83     20.05 o 
 -13   3   5      483.01      455.26     19.36 o 
 -12   3   5      366.56      376.71     16.27 o 
 -11   3   5     1478.85     1499.08     34.36 o 
 -10   3   5      352.22      340.31     21.94 o 
  -9   3   5      364.98      403.29     15.90 o 
  -8   3   5     1092.06     1080.24     31.89 o 
  -7   3   5     1759.15     1647.30     28.94 o 
  -6   3   5     3446.24     3426.82     49.99 o 
  -5   3   5     1340.01     1313.81     19.48 o 
  -4   3   5     3003.66     3048.44     37.11 o 
  -3   3   5      538.88      493.50      9.07 o 
  -2   3   5     1052.99     1052.73     14.75 o 
  -1   3   5     3567.40     3551.25     42.20 o 
   0   3   5     4703.39     4792.69     48.18 o 
   1   3   5     5130.11     5135.73     45.97 o 
   2   3   5     2882.79     2926.36     28.93 o 
   3   3   5     1199.82     1196.15     15.16 o 
   4   3   5      382.12      384.14      7.80 o 
   5   3   5     1091.26     1110.30     15.09 o 
   6   3   5      952.42      980.43     15.72 o 
   7   3   5      654.21      634.04     20.48 o 
   8   3   5     1183.91     1159.56     24.85 o 
   9   3   5      683.85      645.03     18.46 o 
  10   3   5      502.42      473.43     16.31 o 
 -13   4   5        2.43        5.44      5.85 o 
 -12   4   5      107.45      100.25     10.27 o 
 -11   4   5       20.71       33.00     10.14 o 
 -10   4   5      102.02      106.32     10.62 o 
  -9   4   5      134.16      112.00     11.98 o 
  -8   4   5        2.81        0.30      4.19 o 
  -7   4   5       48.05       35.50      5.11 o 
  -6   4   5       37.76       39.60      5.31 o 
  -5   4   5        0.02       -0.78      2.79 o 
  -4   4   5      210.35      218.03      9.17 o 
  -3   4   5        7.16       13.93     10.80 o 
  -2   4   5       27.93       31.29      3.97 o 
  -1   4   5      101.74      103.03      5.07 o 
   0   4   5       33.34       32.89      3.18 o 
   1   4   5        5.96        8.66      2.37 o 
   2   4   5        1.34       -1.06      1.87 o 
   3   4   5      321.88      344.76     10.10 o 
   4   4   5      304.92      314.58      9.85 o 
   5   4   5      405.73      371.49     12.78 o 
   6   4   5       74.89       62.60      5.62 o 
   7   4   5       39.13       63.32     11.09 o 
   8   4   5       35.92       38.30      8.68 o 
   9   4   5        2.74        8.66      5.60 o 
 -12   5   5      287.27      256.60     14.74 o 
 -11   5   5      475.66      441.52     28.21 o 
 -10   5   5      521.62      515.93     21.43 o 
  -9   5   5     1118.70     1092.89     31.32 o 
  -8   5   5      864.53      884.98     26.96 o 
  -7   5   5      364.17      388.66     13.53 o 
  -6   5   5      309.37      308.58     11.92 o 
  -5   5   5      443.44      440.10     14.21 o 
  -4   5   5     1308.24     1303.09     27.44 o 
  -3   5   5     2872.63     2817.41     65.57 o 
  -2   5   5     1770.64     1758.52     27.01 o 
  -1   5   5      864.10      814.34     17.00 o 
   0   5   5      648.87      609.02     17.08 o 
   1   5   5      257.39      240.03      8.76 o 
   2   5   5       42.87       52.25      5.28 o 
   3   5   5     3048.83     3029.72     41.17 o 
   4   5   5     1288.16     1311.28     23.37 o 
   5   5   5      732.11      753.47     19.76 o 
   6   5   5     1200.22     1206.28     26.59 o 
   7   5   5      353.26      342.71     30.16 o 
   8   5   5      648.68      617.03     43.23 o 
 -10   6   5        1.23        1.62      7.06 o 
  -9   6   5       18.54        0.02      9.03 o 
  -8   6   5        5.77       -0.14      5.83 o 
  -7   6   5        0.01        1.66      6.13 o 
  -6   6   5      239.58      250.19     11.81 o 
  -5   6   5       10.44       10.15      4.99 o 
  -4   6   5       17.67       17.00      4.90 o 
  -3   6   5       71.54       67.41     10.10 o 
  -2   6   5       30.66       32.02     15.21 o 
  -1   6   5       30.46       31.12      6.02 o 
   0   6   5        9.13        5.43      4.38 o 
   1   6   5        0.67        0.11      4.22 o 
   2   6   5      105.84       95.48     10.95 o 
   3   6   5       53.43       65.86      7.75 o 
   4   6   5       54.94       56.14      7.42 o 
   5   6   5       41.12       37.53      6.28 o 
   6   6   5       53.38       76.50      8.34 o 
  -7   7   5      635.25      645.59     40.56 o 
  -6   7   5     1189.05     1205.48     37.30 o 
  -5   7   5      436.63      447.10     51.89 o 
  -4   7   5      529.67      503.98     30.79 o 
  -3   7   5       91.64       86.20     11.69 o 
  -2   7   5      336.57      314.15     18.99 o 
  -1   7   5      196.89      191.56     15.18 o 
   0   7   5      907.68      912.99     24.73 o 
   1   7   5      958.87      947.69     28.10 o 
   2   7   5      730.65      737.40     22.17 o 
   3   7   5      500.47      506.23     18.46 o 
   4   7   5       72.67       57.74     15.95 o 
 -14   0   6      368.45      341.41     23.78 o 
 -13   0   6      657.34      628.81     30.60 o 
 -12   0   6      724.96      839.52     22.73 o 
 -11   0   6     2037.46     2169.37     40.77 o 
 -10   0   6     1095.64     1078.85     43.69 o 
  -9   0   6      721.15      716.30     15.14 o 
  -8   0   6     3798.10     3715.18     49.29 o 
  -7   0   6     1383.99     1305.90     28.46 o 
  -6   0   6     1854.49     1750.25     34.87 o 
  -5   0   6    12093.17    12417.13    183.25 o 
  -4   0   6     3929.11     4012.17    100.10 o 
  -3   0   6      179.11      174.82      6.11 o 
  -2   0   6     4057.86     4149.13     52.88 o 
  -1   0   6     1516.43     1538.52     23.83 o 
   0   0   6     6407.60     6342.69     77.81 o 
   1   0   6     2510.90     2471.80     35.23 o 
   2   0   6     8643.07     8308.18    100.51 o 
   3   0   6     4947.58     4968.97     64.49 o 
   4   0   6     2375.58     2471.95     37.10 o 
   5   0   6      301.56      322.92     10.53 o 
   6   0   6       78.43       82.93      8.01 o 
   7   0   6     1266.55     1253.26     30.40 o 
   8   0   6      333.46      310.23     14.59 o 
   9   0   6     2400.94     2431.79     50.12 o 
  10   0   6      899.54      869.55     27.09 o 
  11   0   6      207.80      187.85     13.55 o 
 -15   1   6       17.31       21.80      7.02 o 
 -14   1   6      187.76      183.03     12.05 o 
 -13   1   6       14.66       24.90      6.45 o 
 -12   1   6      164.24      138.06     18.73 o 
 -11   1   6       17.61       15.24      4.03 o 
 -10   1   6      141.54      169.37      7.69 o 
  -9   1   6       19.42       12.71      3.37 o 
  -8   1   6      252.49      252.37      7.85 o 
  -7   1   6      396.71      393.71      7.85 o 
  -6   1   6      275.85      291.28      7.84 o 
  -5   1   6      355.11      343.73     10.54 o 
  -4   1   6      145.30      124.85      5.27 o 
  -3   1   6      166.90      144.37      6.96 o 
  -2   1   6      156.08      176.59      4.25 o 
  -1   1   6      421.79      452.17      7.38 o 
   0   1   6     2275.70     2371.48     23.84 o 
   1   1   6       56.08       48.21      3.26 o 
   2   1   6      699.85      686.76     10.39 o 
   3   1   6     2232.85     2229.74     23.91 o 
   4   1   6       92.61       83.63      5.65 o 
   5   1   6      294.44      311.26      7.35 o 
   6   1   6      351.39      328.20      8.62 o 
   7   1   6        5.54        3.76      3.06 o 
   8   1   6       19.98       22.48      4.36 o 
   9   1   6       18.52       28.69      4.91 o 
  10   1   6       67.29       65.47      6.62 o 
 -14   2   6      443.83      476.28     19.28 o 
 -13   2   6      169.74      167.18     16.59 o 
 -12   2   6      627.09      544.10     18.99 o 
 -11   2   6      497.81      455.62     33.00 o 
 -10   2   6     1072.22     1038.07     38.90 o 
  -9   2   6     1588.75     1616.32     35.58 o 
  -8   2   6     1753.17     1867.01     26.60 o 
  -7   2   6     3133.07     3187.26     57.30 o 
  -6   2   6      745.26      788.17     14.47 o 
  -5   2   6     1480.02     1475.45     21.90 o 
  -4   2   6     1017.19     1047.03     17.24 o 
  -3   2   6     8100.81     8085.99     80.09 o 
  -2   2   6     4708.99     4566.60     52.30 o 
  -1   2   6     2855.69     2816.60     31.16 o 
   0   2   6     4111.11     4029.34     37.21 o 
   1   2   6     1155.41     1152.66     14.36 o 
   2   2   6      532.15      563.51      9.37 o 
   3   2   6     1318.39     1275.06     16.16 o 
   4   2   6      742.28      739.96     11.71 o 
   5   2   6     3133.22     3065.82     31.89 o 
   6   2   6     4427.90     4463.37     47.52 o 
   7   2   6     1090.93     1159.09     20.59 o 
   8   2   6      438.30      456.13     12.60 o 
   9   2   6      109.29      110.10      8.99 o 
  10   2   6      209.07      216.63     11.45 o 
 -14   3   6        4.82        5.99      6.01 o 
 -13   3   6       10.66        5.48      5.54 o 
 -12   3   6       38.73       34.32      7.13 o 
 -11   3   6       79.34       73.92     12.54 o 
 -10   3   6      264.55      282.95     13.94 o 
  -9   3   6       49.58       51.46     11.98 o 
  -8   3   6      113.79      138.79      9.64 o 
  -7   3   6       23.66       27.10      4.49 o 
  -6   3   6       17.12       22.37      5.36 o 
  -5   3   6       41.68       46.28      3.92 o 
  -4   3   6      349.39      323.09      8.60 o 
  -3   3   6      111.15      117.37      5.08 o 
  -2   3   6        7.01        9.51      2.30 o 
  -1   3   6      159.38      157.15      5.85 o 
   0   3   6     1178.52     1144.42     18.10 o 
   1   3   6      308.52      296.71      8.29 o 
   2   3   6       32.79       27.83      3.41 o 
   3   3   6      745.67      720.17     14.26 o 
   4   3   6        0.81        0.72      2.16 o 
   5   3   6       14.74       17.17      3.20 o 
   6   3   6      327.49      321.18      8.83 o 
   7   3   6       48.63       55.15      6.62 o 
   8   3   6       31.48       42.95      6.58 o 
   9   3   6       37.00       34.53      6.41 o 
 -13   4   6      496.13      474.54     19.89 o 
 -12   4   6      237.71      256.75     14.20 o 
 -11   4   6      330.03      365.38     24.70 o 
 -10   4   6      511.13      497.45     19.68 o 
  -9   4   6      435.26      439.89     17.98 o 
  -8   4   6      183.86      170.92     11.36 o 
  -7   4   6      863.92      848.58     20.45 o 
  -6   4   6     1982.40     1925.11     34.37 o 
  -5   4   6     2678.23     2670.52     43.23 o 
  -4   4   6     1543.96     1533.00     28.95 o 
  -3   4   6      623.86      625.39     19.08 o 
  -2   4   6     1792.67     1757.81     25.09 o 
  -1   4   6       84.97       87.57      4.69 o 
   0   4   6     2750.36     2784.07     32.36 o 
   1   4   6     1589.85     1560.10     21.37 o 
   2   4   6     1603.56     1547.81     21.44 o 
   3   4   6     2133.03     2142.27     31.46 o 
   4   4   6     1377.77     1299.13     24.96 o 
   5   4   6      793.34      805.99     20.26 o 
   6   4   6      160.28      173.45      9.61 o 
   7   4   6      967.00      936.17     28.48 o 
   8   4   6      898.58      975.16     30.17 o 
   9   4   6     1277.01     1338.76     37.41 o 
 -11   5   6       14.13       15.12      9.77 o 
 -10   5   6       13.37       17.09      7.66 o 
  -9   5   6      140.07      109.22     15.21 o 
  -8   5   6       27.32       34.67      7.24 o 
  -7   5   6      130.68      148.20      9.21 o 
  -6   5   6       19.68       28.10      5.24 o 
  -5   5   6      127.16      121.40      8.28 o 
  -4   5   6      108.91      124.19      8.44 o 
  -3   5   6      123.81      123.48     11.52 o 
  -2   5   6        1.33        1.97      3.18 o 
  -1   5   6      124.55      109.95      8.75 o 
   0   5   6      253.04      259.36     31.24 o 
   1   5   6       86.57       62.72      5.74 o 
   2   5   6        0.04        6.58      3.48 o 
   3   5   6      141.38      147.45      7.87 o 
   4   5   6       24.92       21.82      5.05 o 
   5   5   6        2.08        6.89      4.64 o 
   6   5   6       24.06       37.80      6.44 o 
   7   5   6        2.23        8.91     10.01 o 
  -9   6   6      354.82      398.34     19.75 o 
  -8   6   6      943.93      906.70     29.55 o 
  -7   6   6      425.53      408.52     15.47 o 
  -6   6   6      119.51      137.64      9.44 o 
  -5   6   6      599.65      554.89     17.55 o 
  -4   6   6       58.94       63.52      7.13 o 
  -3   6   6     1072.65     1103.41     34.09 o 
  -2   6   6     1218.41     1155.96     27.06 o 
  -1   6   6      784.73      746.69     21.01 o 
   0   6   6      905.02      886.25     23.19 o 
   1   6   6      809.90      780.47     21.84 o 
   2   6   6      899.13      926.29     45.30 o 
   3   6   6      463.72      513.25     17.57 o 
   4   6   6      704.09      732.56     26.51 o 
   5   6   6      673.72      679.02     20.33 o 
  -6   7   6        0.16        5.61     17.61 o 
  -5   7   6        0.31        7.16      6.72 o 
  -4   7   6       29.04       38.86      9.29 o 
  -3   7   6        9.28       14.46     10.78 o 
  -2   7   6      148.33      118.70     13.68 o 
  -1   7   6      100.14       84.44      9.11 o 
   0   7   6       47.03       36.77      7.15 o 
   1   7   6        1.73        5.33      6.73 o 
   2   7   6        6.86        6.00      7.45 o 
 -14   1   7      401.59      410.41     17.52 o 
 -13   1   7      631.26      657.40     21.29 o 
 -12   1   7      244.91      261.75     14.55 o 
 -11   1   7      879.66      847.67     23.80 o 
 -10   1   7     1868.12     1845.23     29.94 o 
  -9   1   7      827.09      815.94     16.06 o 
  -8   1   7     1115.67     1146.93     19.69 o 
  -7   1   7     1600.27     1652.60     25.03 o 
  -6   1   7     1527.81     1524.77     27.85 o 
  -5   1   7     1436.61     1455.16     22.50 o 
  -4   1   7     3796.45     3905.45     55.67 o 
  -3   1   7     3657.39     3794.35     40.13 o 
  -2   1   7     1526.77     1500.70     17.11 o 
  -1   1   7     3296.29     3355.75     32.31 o 
   0   1   7     1336.94     1314.86     15.97 o 
   1   1   7     2261.64     2274.05     24.24 o 
   2   1   7     1004.41      994.31     13.84 o 
   3   1   7     1010.44      993.72     14.20 o 
   4   1   7     2387.54     2408.97     26.74 o 
   5   1   7      405.89      418.67      9.11 o 
   6   1   7     1395.09     1434.62     23.62 o 
   7   1   7     1059.31     1074.57     20.94 o 
   8   1   7      599.94      619.97     15.46 o 
   9   1   7      570.00      583.06     15.50 o 
 -14   2   7        0.03        7.04      5.92 o 
 -13   2   7       19.36       20.98      6.30 o 
 -12   2   7        3.72        1.68      4.56 o 
 -11   2   7      186.35      170.10     10.36 o 
 -10   2   7        0.84       10.88      5.62 o 
  -9   2   7       47.84       45.72      9.59 o 
  -8   2   7       46.62       38.80      9.03 o 
  -7   2   7       18.13       12.39      3.04 o 
  -6   2   7        4.23        3.68      2.44 o 
  -5   2   7        3.25        5.44      2.40 o 
  -4   2   7        5.94        8.38      2.56 o 
  -3   2   7      100.48      110.83      5.38 o 
  -2   2   7       48.21       56.52      7.93 o 
  -1   2   7      919.98      953.89     14.92 o 
   0   2   7      315.12      331.24      8.11 o 
   1   2   7        0.66       -0.75      1.73 o 
   2   2   7      163.62      166.38      5.96 o 
   3   2   7       60.88       61.83      4.85 o 
   4   2   7      124.58      124.93      5.16 o 
   5   2   7       97.71       96.13      5.95 o 
   6   2   7       43.59       40.60      4.30 o 
   7   2   7        0.74       -0.99      3.00 o 
   8   2   7        5.00        7.12      3.79 o 
   9   2   7        3.10        3.46      4.57 o 
 -13   3   7      413.84      397.26     17.58 o 
 -12   3   7      678.84      673.52     22.18 o 
 -11   3   7      466.11      419.58     25.81 o 
 -10   3   7      195.41      229.39     32.17 o 
  -9   3   7      359.88      374.91     16.10 o 
  -8   3   7     2588.80     2575.83     42.77 o 
  -7   3   7     1456.19     1458.47     28.64 o 
  -6   3   7     2175.45     2085.69     43.40 o 
  -5   3   7     2644.64     2597.06     39.31 o 
  -4   3   7      220.03      206.52      8.28 o 
  -3   3   7      775.65      744.54     14.25 o 
  -2   3   7     2060.82     1990.80     25.44 o 
  -1   3   7     1369.12     1360.50     19.43 o 
   0   3   7     1770.74     1736.22     23.12 o 
   1   3   7     3089.71     3095.67     35.68 o 
   2   3   7     2787.30     2764.84     32.93 o 
   3   3   7     1167.44     1194.92     20.46 o 
   4   3   7     2259.56     2271.27     32.19 o 
   5   3   7      892.40      859.24     17.45 o 
   6   3   7      689.58      723.28     19.47 o 
   7   3   7      857.99      898.42     27.89 o 
   8   3   7      217.98      223.80     14.39 o 
 -12   4   7        2.13       -1.29      7.37 o 
 -11   4   7       86.53       62.13     13.09 o 
 -10   4   7        9.69        5.40      6.73 o 
  -9   4   7        0.09        0.18      4.48 o 
  -8   4   7        0.07        2.04      3.35 o 
  -7   4   7        6.13        9.70      3.95 o 
  -6   4   7       49.31       46.00      5.99 o 
  -5   4   7        1.83        2.93      3.41 o 
  -4   4   7      279.59      267.04     11.23 o 
  -3   4   7      102.68       94.14     11.90 o 
  -2   4   7       32.18       26.78      3.78 o 
  -1   4   7      271.20      292.68      8.20 o 
   0   4   7      240.04      256.30      7.75 o 
   1   4   7       13.62       16.58      3.15 o 
   2   4   7      117.69      103.10      5.61 o 
   3   4   7      292.11      274.23      9.80 o 
   4   4   7      116.59      136.63      7.47 o 
   5   4   7       32.22       31.88      6.82 o 
   6   4   7       10.55       25.56      5.81 o 
   7   4   7        0.63        3.62      5.93 o 
 -11   5   7      243.95      228.41     21.38 o 
 -10   5   7      971.44      955.33     30.55 o 
  -9   5   7      741.16      676.38     24.72 o 
  -8   5   7      425.36      452.41     24.33 o 
  -7   5   7      150.03      156.72      9.49 o 
  -6   5   7      160.95      160.33      9.55 o 
  -5   5   7     1103.06     1054.20     24.82 o 
  -4   5   7     1685.82     1655.09     32.80 o 
  -3   5   7     1416.15     1421.58     25.02 o 
  -2   5   7     1205.96     1195.71     26.90 o 
  -1   5   7     2712.98     2563.46     36.90 o 
   0   5   7      333.92      322.26     13.99 o 
   1   5   7      892.60      830.52     17.96 o 
   2   5   7      977.92      921.25     19.40 o 
   3   5   7      483.49      487.00     13.93 o 
   4   5   7     1048.27     1090.90     25.59 o 
   5   5   7      589.83      629.13     19.23 o 
   6   5   7     1122.04     1155.88     27.65 o 
  -9   6   7        1.77       -8.23      5.97 o 
  -8   6   7      116.56      122.03     13.01 o 
  -7   6   7        2.27        2.94      6.43 o 
  -6   6   7       68.80       66.34      7.57 o 
  -5   6   7       29.78       34.85      6.22 o 
  -4   6   7      317.68      300.89     13.26 o 
  -3   6   7       95.89       96.34     12.44 o 
  -2   6   7        0.98        5.91      4.38 o 
  -1   6   7        0.09        0.94      3.84 o 
   0   6   7       74.09       72.27     12.12 o 
   1   6   7       24.92       27.27      7.43 o 
   2   6   7        5.83        9.80      5.04 o 
   3   6   7       69.80       81.94      8.74 o 
   4   6   7       14.38       22.01      7.49 o 
  -4   7   7      442.71      469.87     23.20 o 
  -3   7   7      404.65      413.47     32.35 o 
  -2   7   7      388.59      387.55     26.27 o 
  -1   7   7      243.87      227.06     12.92 o 
 -14   0   8      107.26       77.98     13.64 o 
 -13   0   8      555.83      565.40     29.86 o 
 -12   0   8      884.58      928.20     37.79 o 
 -11   0   8      131.03      184.72     16.04 o 
 -10   0   8      583.85      579.96     27.10 o 
  -9   0   8     2057.25     2100.45     44.06 o 
  -8   0   8      203.23      183.73     10.97 o 
  -7   0   8      492.87      493.63     17.53 o 
  -6   0   8     3532.39     3595.91     97.71 o 
  -5   0   8     2875.60     2922.68     54.78 o 
  -4   0   8     3744.76     3754.26     90.70 o 
  -3   0   8      621.50      599.65     15.17 o 
  -2   0   8     1401.93     1449.50     34.60 o 
  -1   0   8       27.37       29.28      3.84 o 
   0   0   8      606.85      621.62     14.65 o 
   1   0   8     2810.22     2727.97     40.60 o 
   2   0   8     4051.33     4034.52     56.06 o 
   3   0   8     4147.45     4067.67     87.33 o 
   4   0   8     1007.09     1034.10     22.11 o 
   5   0   8      920.18      982.91     28.41 o 
   6   0   8       11.02       10.50      5.15 o 
   7   0   8      944.55      958.03     27.94 o 
   8   0   8     1682.66     1701.34     62.49 o 
 -14   1   8       28.05       24.52     10.14 o 
 -13   1   8        8.02        2.77      7.19 o 
 -12   1   8        5.56        7.50      4.99 o 
 -11   1   8        7.60        6.76      4.75 o 
 -10   1   8      158.20      171.48     10.78 o 
  -9   1   8        6.04       -2.86      2.58 o 
  -8   1   8      385.09      334.34     10.29 o 
  -7   1   8      162.60      147.94      8.34 o 
  -6   1   8      188.89      177.98      7.47 o 
  -5   1   8        4.37       18.25      4.08 o 
  -4   1   8      160.36      175.35      6.05 o 
  -3   1   8      538.46      570.42     11.13 o 
  -2   1   8       24.43       16.95      2.75 o 
  -1   1   8      280.44      301.07      7.93 o 
   0   1   8      218.88      226.37      6.97 o 
   1   1   8       21.32       19.28      2.62 o 
   2   1   8      811.59      763.34     12.36 o 
   3   1   8      272.87      265.99      7.16 o 
   4   1   8        4.46        3.83      2.28 o 
   5   1   8       34.96       36.19      4.70 o 
   6   1   8       42.37       48.88      5.43 o 
   7   1   8       25.54       23.71      4.67 o 
   8   1   8      155.63      157.01     15.58 o 
 -13   2   8      267.19      274.34     14.26 o 
 -12   2   8      261.99      243.36     12.89 o 
 -11   2   8      685.28      650.57     32.08 o 
 -10   2   8      836.47      831.23     35.58 o 
  -9   2   8      722.27      718.10     22.99 o 
  -8   2   8     1267.25     1316.83     22.60 o 
  -7   2   8     2418.49     2440.83     34.46 o 
  -6   2   8      581.86      605.21     13.90 o 
  -5   2   8      330.58      343.18     11.71 o 
  -4   2   8      981.28     1043.12     18.57 o 
  -3   2   8     1280.02     1335.90     19.41 o 
  -2   2   8     3361.70     3364.93     38.06 o 
  -1   2   8     5921.84     5775.27     59.31 o 
   0   2   8     1364.74     1375.88     20.06 o 
   1   2   8     2442.41     2383.94     29.70 o 
   2   2   8      182.20      177.52      6.63 o 
   3   2   8      180.29      187.90      7.02 o 
   4   2   8     1414.13     1430.54     21.61 o 
   5   2   8     1959.50     1977.03     30.33 o 
   6   2   8     2382.57     2431.81     40.58 o 
   7   2   8      651.16      685.84     16.49 o 
   8   2   8      449.11      472.21     18.41 o 
 -13   3   8       21.88       36.75     10.69 o 
 -12   3   8        2.78        5.53      8.11 o 
 -11   3   8       36.33       36.87     10.69 o 
 -10   3   8       47.31       61.48      8.46 o 
  -9   3   8        1.16        4.86      4.24 o 
  -8   3   8        0.25       12.29      4.18 o 
  -7   3   8      337.52      349.12     15.98 o 
  -6   3   8        0.09        9.31      4.69 o 
  -5   3   8       30.87       28.73      4.65 o 
  -4   3   8       36.73       38.73      3.89 o 
  -3   3   8      101.07      104.14      5.27 o 
  -2   3   8      103.87       98.25      5.23 o 
  -1   3   8       39.60       31.41      3.62 o 
   0   3   8      253.44      250.53      7.76 o 
   1   3   8        6.67        8.75      2.68 o 
   2   3   8        0.72       -1.39      2.16 o 
   3   3   8      188.93      204.01      7.45 o 
   4   3   8        5.38        8.11      3.38 o 
   5   3   8      101.34       92.95     11.56 o 
   6   3   8       48.70       46.11      8.37 o 
   7   3   8       34.06       38.81      8.34 o 
 -12   4   8      293.42      302.33     24.89 o 
 -11   4   8      609.52      663.66     35.03 o 
 -10   4   8      450.74      460.93     20.06 o 
  -9   4   8      415.12      399.49     18.31 o 
  -8   4   8      391.69      388.78     14.61 o 
  -7   4   8      677.28      663.42     19.12 o 
  -6   4   8     1071.09     1082.32     28.20 o 
  -5   4   8      923.99      922.26     23.01 o 
  -4   4   8     4328.46     4210.58     65.90 o 
  -3   4   8      794.53      767.64     20.39 o 
  -2   4   8      769.87      796.01     14.85 o 
  -1   4   8     1195.90     1208.51     19.24 o 
   0   4   8      960.19      938.62     16.51 o 
   1   4   8     1125.28     1149.01     18.93 o 
   2   4   8     1610.06     1563.86     23.30 o 
   3   4   8     2387.07     2284.92     34.98 o 
   4   4   8      638.47      616.25     18.37 o 
   5   4   8      193.44      187.35     10.49 o 
   6   4   8      129.76      139.17     10.52 o 
 -10   5   8       20.48       18.89      7.51 o 
  -9   5   8        2.78        1.60      6.02 o 
  -8   5   8       18.24       18.39      5.38 o 
  -7   5   8      198.44      194.36     10.95 o 
  -6   5   8      144.38      147.12     10.30 o 
  -5   5   8        0.88        2.33      3.56 o 
  -4   5   8       47.47       52.34      6.92 o 
  -3   5   8        0.09       -0.26      3.35 o 
  -2   5   8       38.01       35.76      4.95 o 
  -1   5   8       15.27       18.39      4.21 o 
   0   5   8      122.47      121.16     14.29 o 
   1   5   8       25.29       21.45      4.53 o 
   2   5   8       31.80       45.84      5.68 o 
   3   5   8       72.42       59.75      6.20 o 
   4   5   8       30.65       34.34      6.42 o 
  -7   6   8      917.39      917.38     25.18 o 
  -6   6   8      524.84      506.01     18.05 o 
  -5   6   8      504.71      490.90     20.59 o 
  -4   6   8      370.77      348.41     22.73 o 
  -3   6   8      446.59      437.51     21.69 o 
  -2   6   8      726.30      695.65     21.51 o 
  -1   6   8      541.26      519.23     18.30 o 
   0   6   8      507.16      486.10     17.93 o 
   1   6   8      695.47      688.45     25.40 o 
   2   6   8      268.44      279.64     13.76 o 
 -13   1   9      193.73      196.70     19.54 o 
 -12   1   9      542.28      557.29     30.42 o 
 -11   1   9      628.41      655.93     31.52 o 
 -10   1   9      610.09      596.34     17.12 o 
  -9   1   9      710.44      730.47     19.75 o 
  -8   1   9      943.35      920.22     22.54 o 
  -7   1   9      816.34      822.64     17.42 o 
  -6   1   9      750.91      774.42     32.28 o 
  -5   1   9     1514.75     1589.78     27.41 o 
  -4   1   9     1274.72     1287.87     19.38 o 
  -3   1   9     1464.08     1502.37     21.47 o 
  -2   1   9     1377.83     1366.87     20.25 o 
  -1   1   9     2787.15     2715.94     32.92 o 
   0   1   9     2082.74     2077.80     27.27 o 
   1   1   9      794.32      761.73     14.38 o 
   2   1   9     2655.66     2633.76     32.90 o 
   3   1   9     1258.04     1242.39     19.98 o 
   4   1   9      880.58      872.71     16.44 o 
   5   1   9     1471.07     1484.53     22.83 o 
   6   1   9      862.64      893.20     20.52 o 
   7   1   9      746.34      792.43     18.62 o 
 -13   2   9        0.01        0.00      7.37 o 
 -12   2   9        0.24       -4.79      5.71 o 
 -11   2   9       46.46       38.16     10.51 o 
 -10   2   9       35.51       29.13      9.40 o 
  -9   2   9        0.02        3.93      3.85 o 
  -8   2   9       53.74       46.99      5.17 o 
  -7   2   9        1.33       -0.16      2.84 o 
  -6   2   9        0.01        2.40      2.95 o 
  -5   2   9       14.52       15.73      4.48 o 
  -4   2   9      775.67      772.05     14.42 o 
  -3   2   9      252.06      266.85      9.02 o 
  -2   2   9       20.86       19.02      3.27 o 
  -1   2   9       79.88       75.53      5.04 o 
   0   2   9       28.46       25.47      3.69 o 
   1   2   9       10.15       18.58      3.36 o 
   2   2   9       36.45       40.04      4.24 o 
   3   2   9      227.81      241.87      8.30 o 
   4   2   9        0.09        0.84      2.76 o 
   5   2   9       27.72       30.81      4.92 o 
   6   2   9        1.98       -0.63      3.95 o 
   7   2   9      101.13      134.62     10.19 o 
 -12   3   9      409.03      423.45     28.39 o 
 -11   3   9       56.67       73.56     13.83 o 
 -10   3   9      414.57      400.01     18.37 o 
  -9   3   9      890.90      889.03     23.11 o 
  -8   3   9      346.91      342.05     24.98 o 
  -7   3   9     1754.50     1693.79     67.84 o 
  -6   3   9     1489.62     1543.69     38.66 o 
  -5   3   9      995.81      996.35     23.13 o 
  -4   3   9     1739.43     1681.65     24.13 o 
  -3   3   9     1638.11     1602.41     23.37 o 
  -2   3   9     1160.22     1103.62     18.38 o 
  -1   3   9      274.29      268.27      8.55 o 
   0   3   9     1570.41     1524.78     22.87 o 
   1   3   9      878.57      871.95     16.29 o 
   2   3   9     1085.08     1169.65     19.69 o 
   3   3   9      781.54      774.72     15.64 o 
   4   3   9      494.76      506.07     17.22 o 
   5   3   9      953.75      968.30     20.47 o 
   6   3   9       41.52       37.30     12.63 o 
 -11   4   9        0.02       -2.95      7.19 o 
 -10   4   9        5.35        5.50      5.77 o 
  -9   4   9        0.40        2.11      6.73 o 
  -8   4   9      195.02      188.02     10.84 o 
  -7   4   9      293.20      288.08     13.14 o 
  -6   4   9       21.48       21.82      5.38 o 
  -5   4   9       50.25       53.47      9.30 o 
  -4   4   9      217.72      220.87     14.64 o 
  -3   4   9       70.88       67.04      6.17 o 
  -2   4   9       62.54       62.84      5.00 o 
  -1   4   9        3.75        3.95      2.87 o 
   0   4   9       42.28       52.04      4.89 o 
   1   4   9       22.63       32.41      4.23 o 
   2   4   9        6.36        7.03      3.23 o 
   3   4   9      163.69      183.83      8.96 o 
   4   4   9       34.91       39.53      6.57 o 
  -9   5   9      549.46      536.16     34.75 o 
  -8   5   9      376.00      405.08     16.28 o 
  -7   5   9      475.66      480.00     17.58 o 
  -6   5   9      584.68      578.60     19.25 o 
  -5   5   9      560.37      547.51     18.53 o 
  -4   5   9      214.09      220.12     15.24 o 
  -3   5   9      977.50      939.63     21.93 o 
  -2   5   9      709.99      712.76     17.66 o 
  -1   5   9      918.16      917.00     20.38 o 
   0   5   9      774.22      726.21     21.74 o 
   1   5   9      230.58      202.31     11.41 o 
   2   5   9      345.63      328.43     12.15 o 
   3   5   9      225.24      228.04     10.37 o 
  -4   6   9       35.71       67.00     16.68 o 
  -3   6   9       12.45       27.50      7.68 o 
  -2   6   9        3.96       14.62      5.00 o 
 -12   0  10      270.33      275.05     21.38 o 
 -11   0  10      796.51      792.89     35.95 o 
 -10   0  10      724.99      770.17     45.44 o 
  -9   0  10      352.53      383.45     26.36 o 
  -8   0  10       99.22      103.60     16.59 o 
  -7   0  10      302.08      296.17     15.09 o 
  -6   0  10     2649.19     2650.97     54.73 o 
  -5   0  10     2485.80     2526.93     52.83 o 
  -4   0  10     3558.25     3648.00     69.14 o 
  -3   0  10     1484.52     1498.90     36.87 o 
  -2   0  10      766.56      808.45     25.21 o 
  -1   0  10      743.49      714.20     23.51 o 
   0   0  10     2031.93     2009.93     44.90 o 
   1   0  10     1806.05     1843.72     42.52 o 
   2   0  10     1227.89     1233.97     32.94 o 
   3   0  10     2607.36     2513.46     53.39 o 
   4   0  10     1090.02     1099.57     27.22 o 
   5   0  10      187.19      194.44     12.44 o 
   6   0  10      194.77      192.17     12.97 o 
 -12   1  10        0.04        1.84      7.37 o 
 -11   1  10       31.14       23.04      9.22 o 
 -10   1  10       27.78       28.12      6.93 o 
  -9   1  10      152.95      143.78      8.17 o 
  -8   1  10       12.86        5.02      4.24 o 
  -7   1  10        0.89       -3.69      3.42 o 
  -6   1  10       20.94       13.45      4.12 o 
  -5   1  10      351.83      362.83     11.72 o 
  -4   1  10        2.66       -4.21      3.37 o 
  -3   1  10        1.36       -3.69      2.46 o 
  -2   1  10       56.72       57.08      4.78 o 
  -1   1  10      816.53      760.85     14.82 o 
   0   1  10      276.04      284.33      8.91 o 
   1   1  10      134.20      128.45     11.78 o 
   2   1  10       59.38       48.12      7.28 o 
   3   1  10       62.77       63.87      6.02 o 
   4   1  10      121.33      125.11      7.08 o 
   5   1  10      339.18      335.55     13.33 o 
 -12   2  10      353.58      356.53     25.99 o 
 -11   2  10      277.42      242.79     20.83 o 
 -10   2  10      270.17      232.68     14.59 o 
  -9   2  10      863.49      828.72     22.91 o 
  -8   2  10     1955.87     1973.80     32.07 o 
  -7   2  10     1421.63     1478.78     30.85 o 
  -6   2  10      756.28      781.05     20.94 o 
  -5   2  10      270.84      291.90     10.58 o 
  -4   2  10      199.53      205.76      7.64 o 
  -3   2  10     2681.15     2708.84     34.26 o 
  -2   2  10      944.77      978.38     17.55 o 
  -1   2  10     2516.48     2512.59     33.23 o 
   0   2  10     1368.23     1332.40     21.45 o 
   1   2  10      634.72      638.44     14.01 o 
   2   2  10      799.99      752.47     16.18 o 
   3   2  10      189.26      193.32      7.88 o 
   4   2  10      573.31      571.38     15.28 o 
   5   2  10      683.49      689.33     19.84 o 
 -11   3  10       11.87       11.83      6.24 o 
 -10   3  10      169.23      155.43     40.65 o 
  -9   3  10        0.61       10.12      4.56 o 
  -8   3  10        1.26        3.97      5.02 o 
  -7   3  10       36.15       51.16      8.50 o 
  -6   3  10       35.44       46.24      8.91 o 
  -5   3  10       31.75       37.23      5.12 o 
  -4   3  10       17.74       17.18      5.04 o 
  -3   3  10       71.73       67.59      5.43 o 
  -2   3  10      143.80      139.40      6.63 o 
  -1   3  10       64.93       65.21      5.38 o 
   0   3  10      179.11      191.74      7.75 o 
   1   3  10      118.89      113.11      6.66 o 
   2   3  10      215.19      196.96      8.02 o 
   3   3  10       22.91       14.17      3.79 o 
   4   3  10        6.34        9.88      4.10 o 
  -9   4  10      455.08      470.03     21.29 o 
  -8   4  10      461.66      454.10     17.20 o 
  -7   4  10       41.70       44.72      6.99 o 
  -6   4  10      830.26      816.16     29.87 o 
  -5   4  10     1234.99     1219.83     37.83 o 
  -4   4  10      707.73      696.81     20.87 o 
  -3   4  10      490.24      476.83     16.14 o 
  -2   4  10      394.83      385.87     11.97 o 
  -1   4  10      352.86      362.68     11.72 o 
   0   4  10      182.41      198.56      8.93 o 
   1   4  10      336.86      344.67     11.71 o 
   2   4  10     1039.01     1073.95     19.93 o 
  -7   5  10        0.59        0.27      4.93 o 
  -6   5  10        0.42       11.30      5.80 o 
  -5   5  10        4.17       15.03      6.32 o 
  -4   5  10       16.56       18.17      5.40 o 
  -3   5  10       40.69       45.71      5.81 o 
  -2   5  10      135.03      143.00     14.62 o 
  -1   5  10        2.46        1.09      3.86 o 
   0   5  10       29.00       50.25      7.93 o 
 -11   1  11      384.65      368.01     17.17 o 
 -10   1  11      549.41      553.31     15.67 o 
  -9   1  11      719.93      721.10     21.11 o 
  -8   1  11      869.25      879.17     27.43 o 
  -7   1  11      878.47      908.51     20.32 o 
  -6   1  11     1053.71     1047.52     22.07 o 
  -5   1  11     1257.90     1236.82     24.33 o 
  -4   1  11      758.02      792.20     18.72 o 
  -3   1  11     1022.79     1027.92     21.72 o 
  -2   1  11     1539.85     1573.42     28.15 o 
  -1   1  11      673.90      683.98     18.31 o 
   0   1  11      841.23      844.11     19.29 o 
   1   1  11      992.52      956.20     20.84 o 
   2   1  11      368.59      359.01     12.39 o 
   3   1  11      497.33      480.73     12.80 o 
 -10   2  11       33.45       42.77      8.80 o 
  -9   2  11        1.70        3.69      4.24 o 
  -8   2  11       42.90       54.74      7.33 o 
  -7   2  11       50.75       50.62      5.97 o 
  -6   2  11       13.38       11.28      4.04 o 
  -5   2  11        7.81        6.22      3.86 o 
  -4   2  11        0.25       -2.31      2.57 o 
  -3   2  11       18.57       14.49      3.63 o 
  -2   2  11       26.11       26.21      4.11 o 
  -1   2  11        2.04        4.11      2.83 o 
   0   2  11      301.42      318.43     10.16 o 
   1   2  11       38.19       47.91      5.08 o 
   2   2  11        1.89        3.51      3.12 o 
   3   2  11        0.17       -2.52      2.96 o 
  -9   3  11      358.30      346.32     18.68 o 
  -8   3  11      355.67      321.32     26.91 o 
  -7   3  11      290.92      307.03     18.68 o 
  -6   3  11      660.72      666.69     31.70 o 
  -5   3  11      384.87      394.68     13.05 o 
  -4   3  11     1007.94     1000.37     18.87 o 
  -3   3  11      532.13      515.57     13.08 o 
  -2   3  11      591.44      619.39     14.44 o 
  -1   3  11      391.66      366.96     16.71 o 
   0   3  11      788.40      776.62     16.56 o 
   1   3  11      897.81      908.01     18.29 o 
   2   3  11      420.85      414.89     12.22 o 
  -7   4  11       41.08       45.45      9.04 o 
  -6   4  11       34.61       40.62      7.07 o 
  -5   4  11        7.85       20.39      5.49 o 
  -4   4  11       29.27       33.48      9.68 o 
  -3   4  11       21.64       20.75      5.24 o 
  -2   4  11        0.03        2.18      5.29 o 
  -1   4  11        1.08        1.37      3.64 o 
  -9   0  12      407.44      452.97     20.72 o 
  -8   0  12      440.47      429.26     26.18 o 
  -7   0  12      499.21      501.29     21.70 o 
  -6   0  12     1036.07     1026.98     32.22 o 
  -5   0  12      601.09      632.49     24.49 o 
  -4   0  12      740.77      722.89     26.35 o 
  -3   0  12      330.61      326.06     17.42 o 
  -2   0  12      676.23      636.20     24.47 o 
  -1   0  12      562.49      539.52     22.39 o 
   0   0  12      176.23      167.39     12.80 o 
   1   0  12      159.63      171.47     13.01 o 
  -9   1  12        6.08        8.66      4.25 o 
  -8   1  12      166.11      162.61      9.06 o 
  -7   1  12        0.02       -0.45      3.44 o 
  -6   1  12        2.62        1.85      3.70 o 
  -5   1  12       35.47       40.11      5.83 o 
  -4   1  12       58.06       51.51      6.28 o 
  -3   1  12      334.88      326.55     12.35 o 
  -2   1  12      156.60      146.17      9.01 o 
  -1   1  12       21.33       20.90      4.91 o 
   0   1  12      123.50      130.12     16.76 o 
   1   1  12       80.99       94.45      7.82 o 
  -8   2  12      683.73      678.06     18.20 o 
  -7   2  12      695.08      705.37     18.55 o 
  -6   2  12      130.82      125.30     12.11 o 
  -5   2  12     1025.37     1043.66     23.06 o 
  -4   2  12      331.47      346.90     12.89 o 
  -3   2  12      561.12      586.22     16.74 o 
  -2   2  12      845.61      847.47     20.51 o 
  -1   2  12      495.30      558.23     16.35 o 
   0   2  12     1162.31     1173.63     24.85 o 
  -6   3  12       47.89       50.25      7.67 o 
  -5   3  12       91.77       86.94      7.69 o 
  -4   3  12       24.57       26.14      4.59 o 
  -3   3  12       49.71       46.89      5.40 o 
  -2   3  12       60.06       64.67      6.00 o 
                                                 
